# Supplementary material for: A return-on-investment approach for prioritization of rigorous taxonomic research needed to inform responses to the biodiversity crisis
Source: PLoS Biol. 2021 Jun 1;19(6):e3001210. doi: 10.1371/journal.pbio.3001210 (PMC8168848; doi:10.1371/journal.pbio.3001210)
Supplement: S1 Data — (XLSX) [file pbio.3001210.s001.xlsx]

## Sheet: Summary
Squamate Group	Family	Subfamily	Species No.	Taxonomic Problems? 0=no, 1=probably not, 2= possibly/maybe, 3 = yes, "." = no assessment	Increase in species: YES = 1, 0=no/don't know	Decrease in species : YES = 1, 0=no/don't know	Change diversity/species boundaries : YES = 1, 0=no/don't know	Field-work/sample collection : YES = 1, 0=no/don't know	Genetics/ genomics: YES = 1, 0=no/don't know	Morphology/museum specimens : YES = 1, 0=no/don't know	Time to analysis/write paper/writing paper: YES=1, 0=no/don't know	Short range endemics? 1 = yes/probably, 0=no/don't know	New species of conservaton concern? 0=no/don't know, 1= possibly/maybe, 2 = yes
Lizard	Agamidae	NA	Sp 1	0	0	0	0	0	0	0	0	0	0
Lizard	Agamidae	NA	Sp 2	0	0	0	0	0	0	0	0	0	0
Lizard	Agamidae	NA	Sp 3	0	0	0	0	0	0	0	0	0	0
Lizard	Agamidae	NA	Sp 4	0	0	0	0	0	0	0	0	0	0
Lizard	Agamidae	NA	Sp 5	0	0	0	0	0	0	0	0	0	0
Lizard	Agamidae	NA	Sp 6	0	0	0	0	0	0	0	0	0	0
Lizard	Agamidae	NA	Sp 7	0	0	0	0	0	0	0	0	0	0
Lizard	Agamidae	NA	Sp 8	0	0	0	0	0	0	0	0	0	0
Lizard	Agamidae	NA	Sp 9	0	0	0	0	0	0	0	0	0	0
Lizard	Agamidae	NA	Sp 10	0	0	0	0	0	0	0	0	0	0
Lizard	Agamidae	NA	Sp 11	0	0	0	0	0	0	0	0	0	0
Lizard	Agamidae	NA	Sp 12	0	0	0	0	0	0	0	0	0	0
Lizard	Agamidae	NA	Sp 13	0	0	0	0	0	0	0	0	0	0
Lizard	Agamidae	NA	Sp 14	0	0	0	0	0	0	0	0	0	0
Lizard	Agamidae	NA	Sp 15	0	0	0	0	0	0	0	0	0	0
Lizard	Agamidae	NA	Sp 16	0	0	0	0	0	0	0	0	0	0
Lizard	Agamidae	NA	Sp 17	0	0	0	0	0	0	0	0	0	0
Lizard	Agamidae	NA	Sp 18	0	0	0	0	0	0	0	0	0	0
Lizard	Agamidae	NA	Sp 19	0	0	0	0	0	0	0	0	0	0
Lizard	Agamidae	NA	Sp 20	0	0	0	0	0	0	0	0	0	0
Lizard	Agamidae	NA	Sp 21	0	0	0	0	0	0	0	0	0	0
Lizard	Agamidae	NA	Sp 22	0	0	0	0	0	0	0	0	0	0
Lizard	Agamidae	NA	Sp 23	0	0	0	0	0	0	0	0	0	0
Lizard	Agamidae	NA	Sp 24	0	0	0	0	0	0	0	0	0	0
Lizard	Agamidae	NA	Sp 25	0	0	0	0	0	0	0	0	0	0
Lizard	Agamidae	NA	Sp 26	0	0	0	0	0	0	0	0	0	0
Lizard	Agamidae	NA	Sp 27	0	0	0	0	0	0	0	0	0	0
Lizard	Agamidae	NA	Sp 28	0	0	0	0	0	0	0	0	0	0
Lizard	Agamidae	NA	Sp 29	0	0	0	0	0	0	0	0	0	0
Lizard	Agamidae	NA	Sp 30	0	0	0	0	0	0	0	0	0	0
Lizard	Agamidae	NA	Sp 31	0	0	0	0	0	0	0	0	0	0
Lizard	Agamidae	NA	Sp 32	0	0	0	0	0	0	0	0	0	0
Lizard	Agamidae	NA	Sp 33	0	0	0	0	0	0	0	0	0	0
Lizard	Agamidae	NA	Sp 34	0	0	0	0	0	0	0	0	0	0
Lizard	Agamidae	NA	Sp 35	0	0	0	0	0	0	0	0	0	0
Lizard	Agamidae	NA	Sp 36	0	0	0	0	0	0	0	0	0	0
Lizard	Agamidae	NA	Sp 37	0	0	0	0	0	0	0	0	0	0
Lizard	Agamidae	NA	Sp 38	0	0	0	0	0	0	0	0	0	0
Lizard	Agamidae	NA	Sp 39	0	0	0	0	0	0	0	0	0	0
Lizard	Agamidae	NA	Sp 40	0	0	0	0	0	0	0	0	0	0
Lizard	Agamidae	NA	Sp 41	0	0	0	0	0	0	0	0	0	0
Lizard	Agamidae	NA	Sp 42	0	0	0	0	0	0	0	0	0	0
Lizard	Agamidae	NA	Sp 43	0	0	0	0	0	0	0	0	0	0
Lizard	Agamidae	NA	Sp 44	0	0	0	0	0	0	0	0	0	0
Lizard	Agamidae	NA	Sp 45	0	0	0	0	0	0	0	0	1	0
Lizard	Agamidae	NA	Sp 46	0	0	0	0	0	0	0	0	0	0
Lizard	Agamidae	NA	Sp 47	0	0	0	0	0	0	0	0	1	0
Lizard	Agamidae	NA	Sp 48	0	0	0	0	0	0	0	0	0	0
Lizard	Agamidae	NA	Sp 49	0	0	0	0	0	0	0	0	0	0
Lizard	Agamidae	NA	Sp 50	0	0	0	0	0	0	0	0	0	0
Lizard	Agamidae	NA	Sp 51	0	0	0	0	0	0	0	0	0	0
Lizard	Agamidae	NA	Sp 52	0	0	0	0	0	0	0	0	0	0
Lizard	Agamidae	NA	Sp 53	0	0	0	0	0	0	0	0	0	0
Lizard	Agamidae	NA	Sp 54	0	0	0	0	0	0	0	0	0	0
Lizard	Agamidae	NA	Sp 55	0	0	0	0	0	0	0	0	0	0
Lizard	Agamidae	NA	Sp 56	0	0	0	0	0	0	0	0	0	0
Lizard	Agamidae	NA	Sp 57	0	0	0	0	0	0	0	0	0	0
Lizard	Agamidae	NA	Sp 58	0	0	0	0	0	0	0	0	0	0
Lizard	Agamidae	NA	Sp 59	0	0	0	0	0	0	0	0	0	0
Lizard	Agamidae	NA	Sp 60	0	0	0	0	0	0	0	0	0	0
Lizard	Agamidae	NA	Sp 61	0	0	0	0	0	0	0	0	0	0
Lizard	Agamidae	NA	Sp 62	0	0	0	0	0	0	0	0	0	0
Lizard	Agamidae	NA	Sp 63	0	0	0	0	0	0	0	0	0	0
Lizard	Agamidae	NA	Sp 64	0	0	0	0	0	0	0	0	0	0
Lizard	Agamidae	NA	Sp 65	0	0	0	0	0	0	0	0	0	0
Lizard	Agamidae	NA	Sp 66	0	0	0	0	0	0	0	0	0	0
Lizard	Agamidae	NA	Sp 67	0	0	0	0	0	0	0	0	0	0
Lizard	Agamidae	NA	Sp 68	0	0	0	0	0	0	0	0	0	0
Lizard	Agamidae	NA	Sp 69	0	0	0	0	0	0	0	0	0	0
Lizard	Agamidae	NA	Sp 70	0	0	0	0	0	0	0	0	0	0
Lizard	Agamidae	NA	Sp 71	0	0	0	0	0	0	0	0	0	2
Lizard	Agamidae	NA	Sp 72	0	0	0	0	0	0	0	0	0	0
Lizard	Agamidae	NA	Sp 73	0	0	0	0	0	0	0	0	0	2
Lizard	Agamidae	NA	Sp 74	0	0	0	0	0	0	0	0	0	0
Lizard	Agamidae	NA	Sp 75	0	0	0	0	0	0	0	0	0	0
Lizard	Agamidae	NA	Sp 76	0	0	0	0	0	0	0	0	0	0
Lizard	Agamidae	NA	Sp 77	0	0	0	0	0	0	0	0	0	0
Lizard	Agamidae	NA	Sp 78	0	0	0	0	0	0	0	0	0	0
Lizard	Agamidae	NA	Sp 79	0	0	0	0	0	0	0	0	0	0
Lizard	Carphodactylidae	NA	Sp 1	0	0	0	0	0	0	0	0	0	0
Lizard	Carphodactylidae	NA	Sp 2	0	0	0	0	0	0	0	0	0	0
Lizard	Carphodactylidae	NA	Sp 3	0	0	0	0	0	0	0	0	0	0
Lizard	Carphodactylidae	NA	Sp 4	0	0	0	0	0	0	0	0	0	0
Lizard	Carphodactylidae	NA	Sp 5	0	0	0	0	0	0	0	0	0	0
Lizard	Carphodactylidae	NA	Sp 6	0	0	0	0	0	0	0	0	0	0
Lizard	Carphodactylidae	NA	Sp 7	0	0	0	0	0	0	0	0	0	0
Lizard	Carphodactylidae	NA	Sp 8	0	0	0	0	0	0	0	0	0	0
Lizard	Carphodactylidae	NA	Sp 9	0	0	0	0	0	0	0	0	0	0
Lizard	Carphodactylidae	NA	Sp 10	0	0	0	0	0	0	0	0	0	0
Lizard	Carphodactylidae	NA	Sp 11	0	0	0	0	0	0	0	0	0	0
Lizard	Carphodactylidae	NA	Sp 12	0	0	0	0	0	0	0	0	0	0
Lizard	Carphodactylidae	NA	Sp 13	0	0	0	0	0	0	0	0	0	0
Lizard	Carphodactylidae	NA	Sp 14	0	0	0	0	0	0	0	0	0	0
Lizard	Carphodactylidae	NA	Sp 15	0	0	0	0	0	0	0	0	0	0
Lizard	Carphodactylidae	NA	Sp 16	0	0	0	0	0	0	0	0	0	0
Lizard	Carphodactylidae	NA	Sp 17	0	0	0	0	0	0	0	0	0	0
Lizard	Carphodactylidae	NA	Sp 18	0	0	0	0	0	0	0	0	0	0
Lizard	Carphodactylidae	NA	Sp 19	0	0	0	0	0	0	0	0	0	0
Lizard	Carphodactylidae	NA	Sp 20	0	0	0	0	0	0	0	0	0	0
Lizard	Carphodactylidae	NA	Sp 21	0	0	0	0	0	0	0	0	0	0
Lizard	Carphodactylidae	NA	Sp 22	0	0	0	0	0	0	0	0	0	0
Lizard	Carphodactylidae	NA	Sp 23	0	0	0	0	0	0	0	0	0	0
Lizard	Carphodactylidae	NA	Sp 24	0	0	0	0	0	0	0	0	0	0
Lizard	Diplodactylidae	NA	Sp 1	0	0	0	0	0	0	0	0	0	0
Lizard	Diplodactylidae	NA	Sp 2	0	0	0	0	0	0	0	0	0	0
Lizard	Diplodactylidae	NA	Sp 3	0	0	0	0	0	0	0	0	0	0
Lizard	Diplodactylidae	NA	Sp 4	0	0	0	0	0	0	0	0	0	0
Lizard	Diplodactylidae	NA	Sp 5	0	0	0	0	0	0	0	0	0	0
Lizard	Diplodactylidae	NA	Sp 6	0	0	0	0	0	0	0	0	0	0
Lizard	Diplodactylidae	NA	Sp 7	0	0	0	0	0	0	0	0	0	0
Lizard	Diplodactylidae	NA	Sp 8	0	0	0	0	0	0	0	0	0	0
Lizard	Diplodactylidae	NA	Sp 9	0	0	0	0	0	0	0	0	0	0
Lizard	Diplodactylidae	NA	Sp 10	0	0	0	0	0	0	0	0	0	0
Lizard	Diplodactylidae	NA	Sp 11	0	0	0	0	0	0	0	0	0	0
Lizard	Diplodactylidae	NA	Sp 12	0	0	0	0	0	0	0	0	0	0
Lizard	Diplodactylidae	NA	Sp 13	0	0	0	0	1	1	0	0	0	0
Lizard	Diplodactylidae	NA	Sp 14	0	0	0	0	0	0	0	0	0	0
Lizard	Diplodactylidae	NA	Sp 15	0	0	0	0	0	0	0	0	0	0
Lizard	Diplodactylidae	NA	Sp 16	0	0	0	0	0	0	0	0	0	0
Lizard	Diplodactylidae	NA	Sp 17	0	0	0	0	0	0	0	0	0	0
Lizard	Diplodactylidae	NA	Sp 18	0	0	0	0	0	0	0	0	0	0
Lizard	Diplodactylidae	NA	Sp 19	0	0	0	0	0	0	0	0	0	0
Lizard	Diplodactylidae	NA	Sp 20	0	0	0	0	0	0	0	0	0	0
Lizard	Diplodactylidae	NA	Sp 21	0	0	0	0	0	0	0	0	0	0
Lizard	Diplodactylidae	NA	Sp 22	0	0	0	0	0	0	0	0	0	0
Lizard	Diplodactylidae	NA	Sp 23	0	0	0	0	0	0	0	0	0	0
Lizard	Diplodactylidae	NA	Sp 24	0	0	0	0	0	0	0	0	0	0
Lizard	Diplodactylidae	NA	Sp 25	0	0	0	0	0	0	0	0	0	0
Lizard	Diplodactylidae	NA	Sp 26	0	0	0	0	0	0	0	0	0	0
Lizard	Diplodactylidae	NA	Sp 27	0	0	0	0	0	0	0	0	0	0
Lizard	Diplodactylidae	NA	Sp 28	0	0	0	0	0	0	0	0	0	0
Lizard	Diplodactylidae	NA	Sp 29	0	0	0	0	0	0	0	0	0	0
Lizard	Diplodactylidae	NA	Sp 30	0	0	0	0	0	0	0	0	0	0
Lizard	Diplodactylidae	NA	Sp 31	0	0	0	0	0	0	0	0	0	0
Lizard	Diplodactylidae	NA	Sp 32	0	0	0	0	0	0	0	0	0	0
Lizard	Diplodactylidae	NA	Sp 33	0	0	0	0	0	0	0	0	0	0
Lizard	Diplodactylidae	NA	Sp 34	0	0	0	0	0	0	0	0	1	2
Lizard	Diplodactylidae	NA	Sp 35	0	0	0	0	0	0	0	0	0	0
Lizard	Diplodactylidae	NA	Sp 36	0	0	0	0	0	0	0	0	0	0
Lizard	Diplodactylidae	NA	Sp 37	0	0	0	0	1	1	0	0	0	1
Lizard	Diplodactylidae	NA	Sp 38	0	0	0	0	0	0	0	0	0	0
Lizard	Diplodactylidae	NA	Sp 39	0	0	0	0	0	0	0	0	0	0
Lizard	Diplodactylidae	NA	Sp 40	0	0	0	0	0	0	0	0	0	0
Lizard	Diplodactylidae	NA	Sp 41	0	0	0	0	0	0	0	0	0	0
Lizard	Diplodactylidae	NA	Sp 42	0	0	0	0	0	0	0	0	0	0
Lizard	Diplodactylidae	NA	Sp 43	0	0	0	0	0	0	0	0	0	0
Lizard	Diplodactylidae	NA	Sp 44	0	0	0	0	0	0	0	0	0	0
Lizard	Diplodactylidae	NA	Sp 45	0	0	0	0	0	0	0	0	0	0
Lizard	Diplodactylidae	NA	Sp 46	0	0	0	0	0	0	0	0	0	0
Lizard	Diplodactylidae	NA	Sp 47	0	0	0	0	0	0	0	0	0	0
Lizard	Gekkonidae	NA	Sp 1	0	0	0	0	0	0	0	0	0	0
Lizard	Gekkonidae	NA	Sp 2	0	0	0	0	0	0	0	0	0	0
Lizard	Gekkonidae	NA	Sp 3	0	0	0	0	0	0	0	0	0	0
Lizard	Gekkonidae	NA	Sp 4	0	0	0	0	0	0	0	0	0	0
Lizard	Gekkonidae	NA	Sp 5	0	0	0	0	0	0	0	0	0	0
Lizard	Gekkonidae	NA	Sp 6	0	0	0	0	0	0	0	0	0	0
Lizard	Gekkonidae	NA	Sp 7	0	0	0	0	0	0	0	0	0	0
Lizard	Gekkonidae	NA	Sp 8	0	0	0	0	0	0	0	0	0	0
Lizard	Gekkonidae	NA	Sp 9	0	0	0	0	0	0	0	0	0	0
Lizard	Gekkonidae	NA	Sp 10	0	0	0	0	0	0	0	0	0	0
Lizard	Gekkonidae	NA	Sp 11	0	0	0	0	0	0	0	0	0	0
Lizard	Gekkonidae	NA	Sp 12	0	0	0	0	0	0	0	0	0	0
Lizard	Gekkonidae	NA	Sp 13	0	0	0	0	0	0	0	0	0	0
Lizard	Gekkonidae	NA	Sp 14	0	0	0	0	0	0	0	0	0	0
Lizard	Gekkonidae	NA	Sp 15	0	0	0	0	0	0	0	0	0	0
Lizard	Gekkonidae	NA	Sp 16	0	0	0	0	0	0	0	0	0	0
Lizard	Gekkonidae	NA	Sp 17	0	0	0	0	0	0	0	0	0	0
Lizard	Gekkonidae	NA	Sp 18	0	0	0	0	0	0	0	0	0	0
Lizard	Gekkonidae	NA	Sp 19	0	0	0	0	0	0	0	0	0	0
Lizard	Gekkonidae	NA	Sp 20	0	0	0	0	0	0	0	0	1	0
Lizard	Gekkonidae	NA	Sp 21	0	0	0	0	0	0	0	0	0	0
Lizard	Gekkonidae	NA	Sp 22	0	0	0	0	0	0	0	0	0	0
Lizard	Gekkonidae	NA	Sp 23	0	0	0	0	0	0	0	0	0	0
Lizard	Gekkonidae	NA	Sp 24	0	0	0	0	0	0	0	0	0	0
Lizard	Gekkonidae	NA	Sp 25	0	0	0	0	0	0	0	0	0	0
Lizard	Gekkonidae	NA	Sp 26	0	0	0	0	0	0	0	0	0	0
Lizard	Gekkonidae	NA	Sp 27	0	0	0	0	0	0	0	0	0	0
Lizard	Gekkonidae	NA	Sp 28	0	0	0	0	0	0	0	0	0	0
Lizard	Gekkonidae	NA	Sp 29	0	0	0	0	0	0	0	0	0	0
Lizard	Gekkonidae	NA	Sp 30	0	0	0	0	0	0	0	0	0	0
Lizard	Gekkonidae	NA	Sp 31	0	0	0	0	0	0	0	0	0	0
Lizard	Gekkonidae	NA	Sp 32	0	0	0	0	0	0	0	0	0	0
Lizard	Gekkonidae	NA	Sp 33	0	0	0	0	0	0	0	0	0	0
Lizard	Gekkonidae	NA	Sp 34	0	0	0	0	0	0	0	0	0	0
Lizard	Gekkonidae	NA	Sp 35	0	0	0	0	0	0	0	0	0	0
Lizard	Gekkonidae	NA	Sp 36	0	0	0	0	0	0	0	0	0	0
Lizard	Gekkonidae	NA	Sp 37	0	0	0	0	0	0	0	0	0	0
Lizard	Gekkonidae	NA	Sp 38	0	0	0	0	0	0	0	0	0	0
Lizard	Gekkonidae	NA	Sp 39	0	0	0	0	0	0	0	0	0	0
Lizard	Gekkonidae	NA	Sp 40	0	0	0	0	0	0	0	0	0	0
Lizard	Gekkonidae	NA	Sp 41	0	0	0	0	0	0	0	0	0	0
Lizard	Gekkonidae	NA	Sp 42	0	0	0	0	0	0	0	0	0	0
Lizard	Gekkonidae	NA	Sp 43	0	0	0	0	0	0	0	0	0	0
Lizard	Gekkonidae	NA	Sp 44	0	0	0	0	0	0	0	0	0	0
Lizard	Gekkonidae	NA	Sp 45	0	0	0	0	0	0	0	0	0	0
Lizard	Gekkonidae	NA	Sp 46	0	0	0	0	0	0	0	0	0	0
Lizard	Pygopodidae	NA	Sp 1	0	0	0	0	0	0	0	0	0	0
Lizard	Pygopodidae	NA	Sp 2	0	0	0	0	0	0	0	0	0	0
Lizard	Pygopodidae	NA	Sp 3	0	0	0	0	0	0	0	0	0	0
Lizard	Pygopodidae	NA	Sp 4	0	0	0	0	0	0	0	0	0	0
Lizard	Pygopodidae	NA	Sp 5	0	0	0	0	0	0	0	0	0	0
Lizard	Pygopodidae	NA	Sp 6	0	0	0	0	0	0	0	0	0	0
Lizard	Pygopodidae	NA	Sp 7	0	0	0	0	0	0	0	0	0	0
Lizard	Pygopodidae	NA	Sp 8	0	0	0	0	0	0	0	0	0	0
Lizard	Pygopodidae	NA	Sp 9	0	0	0	0	0	0	0	0	0	0
Lizard	Pygopodidae	NA	Sp 10	0	0	0	0	0	0	0	0	0	0
Lizard	Pygopodidae	NA	Sp 11	0	0	0	0	0	0	0	0	0	0
Lizard	Pygopodidae	NA	Sp 12	0	0	0	0	0	0	0	0	0	0
Lizard	Pygopodidae	NA	Sp 13	0	0	0	0	0	0	0	0	0	0
Lizard	Pygopodidae	NA	Sp 14	0	0	0	0	0	0	0	0	0	0
Lizard	Pygopodidae	NA	Sp 15	0	0	0	0	0	0	0	0	0	0
Lizard	Pygopodidae	NA	Sp 16	0	0	0	0	0	0	0	0	0	0
Lizard	Pygopodidae	NA	Sp 17	0	0	0	0	0	0	0	0	0	0
Lizard	Pygopodidae	NA	Sp 18	0	0	0	0	0	0	0	0	0	0
Lizard	Pygopodidae	NA	Sp 19	0	0	0	0	0	0	0	0	0	0
Lizard	Pygopodidae	NA	Sp 20	0	0	0	0	0	0	0	0	0	0
Lizard	Pygopodidae	NA	Sp 21	0	0	0	0	0	0	0	0	0	0
Lizard	Pygopodidae	NA	Sp 22	0	0	0	0	0	0	0	0	0	0
Lizard	Pygopodidae	NA	Sp 23	0	0	0	0	0	0	0	0	0	0
Lizard	Pygopodidae	NA	Sp 24	0	0	0	0	0	0	0	0	0	0
Lizard	Pygopodidae	NA	Sp 25	0	0	0	0	0	0	0	0	0	0
Lizard	Pygopodidae	NA	Sp 26	0	0	0	0	0	0	0	0	0	0
Lizard	Pygopodidae	NA	Sp 27	0	0	0	0	0	0	0	0	0	0
Lizard	Pygopodidae	NA	Sp 28	0	0	0	0	0	0	0	0	0	0
Lizard	Pygopodidae	NA	Sp 29	0	0	0	0	0	0	0	0	0	0
Lizard	Pygopodidae	NA	Sp 30	0	0	0	0	0	0	0	0	0	0
Lizard	Pygopodidae	NA	Sp 31	0	0	0	0	0	0	0	0	0	0
Lizard	Pygopodidae	NA	Sp 32	0	0	0	0	0	0	0	0	0	0
Lizard	Pygopodidae	NA	Sp 33	0	0	0	0	0	0	0	0	0	0
Lizard	Scincidae	Eugongylinae	Sp 1	0	0	0	0	0	0	0	0	0	0
Lizard	Scincidae	Eugongylinae	Sp 2	0	0	0	0	0	0	0	0	0	0
Lizard	Scincidae	Eugongylinae	Sp 3	0	0	0	0	0	0	0	0	0	0
Lizard	Scincidae	Eugongylinae	Sp 4	0	0	0	0	0	0	0	0	0	0
Lizard	Scincidae	Eugongylinae	Sp 5	0	0	0	0	0	0	0	0	0	0
Lizard	Scincidae	Eugongylinae	Sp 6	0	0	0	0	0	0	0	0	0	0
Lizard	Scincidae	Eugongylinae	Sp 7	0	0	0	0	0	0	0	0	0	0
Lizard	Scincidae	Eugongylinae	Sp 8	0	0	0	0	0	0	0	0	0	0
Lizard	Scincidae	Eugongylinae	Sp 9	0	0	0	0	0	0	0	0	0	0
Lizard	Scincidae	Eugongylinae	Sp 10	0	0	0	0	0	0	0	0	0	0
Lizard	Scincidae	Eugongylinae	Sp 11	0	0	0	0	0	0	0	0	0	0
Lizard	Scincidae	Eugongylinae	Sp 12	0	0	0	0	0	0	0	0	0	0
Lizard	Scincidae	Eugongylinae	Sp 13	0	0	0	0	0	0	0	0	0	0
Lizard	Scincidae	Eugongylinae	Sp 14	0	0	0	0	0	0	0	0	0	0
Lizard	Scincidae	Eugongylinae	Sp 15	0	0	0	0	0	0	0	0	0	0
Lizard	Scincidae	Eugongylinae	Sp 16	0	0	0	0	0	0	0	0	0	0
Lizard	Scincidae	Eugongylinae	Sp 17	0	0	0	0	0	0	0	0	0	0
Lizard	Scincidae	Eugongylinae	Sp 18	0	0	0	0	0	0	0	0	0	0
Lizard	Scincidae	Eugongylinae	Sp 19	0	0	0	0	0	0	0	0	0	0
Lizard	Scincidae	Eugongylinae	Sp 20	0	0	0	0	0	0	0	0	0	0
Lizard	Scincidae	Eugongylinae	Sp 21	0	0	0	0	0	0	0	0	0	0
Lizard	Scincidae	Eugongylinae	Sp 22	0	0	0	0	0	0	0	0	0	0
Lizard	Scincidae	Eugongylinae	Sp 23	0	0	0	0	0	1	1	0	0	1
Lizard	Scincidae	Eugongylinae	Sp 24	0	0	0	0	0	0	0	0	0	0
Lizard	Scincidae	Eugongylinae	Sp 25	0	0	0	0	0	0	0	0	0	0
Lizard	Scincidae	Eugongylinae	Sp 26	0	0	0	0	0	0	0	0	0	0
Lizard	Scincidae	Eugongylinae	Sp 27	0	0	0	0	0	0	0	0	0	0
Lizard	Scincidae	Eugongylinae	Sp 28	0	0	0	0	0	0	0	0	0	0
Lizard	Scincidae	Eugongylinae	Sp 29	0	0	0	0	0	0	0	0	0	0
Lizard	Scincidae	Eugongylinae	Sp 30	0	0	0	0	0	0	0	0	0	0
Lizard	Scincidae	Eugongylinae	Sp 31	0	0	0	0	0	0	0	0	0	0
Lizard	Scincidae	Eugongylinae	Sp 32	0	0	0	0	0	0	0	0	0	0
Lizard	Scincidae	Eugongylinae	Sp 33	0	0	0	0	0	0	0	0	0	0
Lizard	Scincidae	Eugongylinae	Sp 34	0	0	0	0	0	0	0	0	0	0
Lizard	Scincidae	Eugongylinae	Sp 35	0	0	0	0	0	0	0	0	0	0
Lizard	Scincidae	Eugongylinae	Sp 36	0	0	0	0	0	0	0	0	0	0
Lizard	Scincidae	Eugongylinae	Sp 37	0	0	0	0	0	0	0	0	0	0
Lizard	Scincidae	Eugongylinae	Sp 38	0	0	0	0	0	0	0	0	0	0
Lizard	Scincidae	Eugongylinae	Sp 39	0	0	0	0	0	0	0	0	0	0
Lizard	Scincidae	Eugongylinae	Sp 40	0	0	0	0	0	0	0	0	0	0
Lizard	Scincidae	Eugongylinae	Sp 41	0	0	0	0	0	0	0	0	0	0
Lizard	Scincidae	Eugongylinae	Sp 42	0	0	0	0	0	0	0	0	0	0
Lizard	Scincidae	Eugongylinae	Sp 43	0	0	0	0	0	0	0	0	0	0
Lizard	Scincidae	Eugongylinae	Sp 44	0	0	0	0	0	0	0	0	0	0
Lizard	Scincidae	Eugongylinae	Sp 45	0	0	0	0	0	0	0	0	0	0
Lizard	Scincidae	Eugongylinae	Sp 46	0	0	0	0	0	0	0	0	0	0
Lizard	Scincidae	Eugongylinae	Sp 47	0	0	0	0	0	0	0	0	0	0
Lizard	Scincidae	Eugongylinae	Sp 48	0	0	0	0	0	0	0	0	0	0
Lizard	Scincidae	Eugongylinae	Sp 49	0	0	0	0	0	0	0	1	0	0
Lizard	Scincidae	Eugongylinae	Sp 50	0	0	0	0	0	0	0	0	0	0
Lizard	Scincidae	Eugongylinae	Sp 51	0	0	0	0	0	0	0	0	0	0
Lizard	Scincidae	Eugongylinae	Sp 52	0	0	0	0	0	0	0	0	0	0
Lizard	Scincidae	Eugongylinae	Sp 53	0	0	0	0	0	0	0	0	0	0
Lizard	Scincidae	Eugongylinae	Sp 54	0	0	0	0	0	0	0	0	0	0
Lizard	Scincidae	Eugongylinae	Sp 55	0	0	0	0	0	0	0	0	0	0
Lizard	Scincidae	Eugongylinae	Sp 56	0	0	0	0	0	0	0	0	0	0
Lizard	Scincidae	Eugongylinae	Sp 57	0	0	0	0	0	0	0	0	0	0
Lizard	Scincidae	Eugongylinae	Sp 58	0	0	0	0	0	0	0	0	0	0
Lizard	Scincidae	Eugongylinae	Sp 59	0	0	0	0	0	0	0	0	0	0
Lizard	Scincidae	Eugongylinae	Sp 60	0	0	0	0	0	0	0	0	0	0
Lizard	Scincidae	Eugongylinae	Sp 61	0	0	0	0	0	0	0	0	0	0
Lizard	Scincidae	Eugongylinae	Sp 62	0	0	0	0	0	0	0	0	0	0
Lizard	Scincidae	Eugongylinae	Sp 63	0	0	0	0	0	0	0	0	0	0
Lizard	Scincidae	Eugongylinae	Sp 64	0	0	0	0	0	0	0	0	0	0
Lizard	Scincidae	Eugongylinae	Sp 65	0	0	0	0	0	0	0	0	0	0
Lizard	Scincidae	Eugongylinae	Sp 66	0	0	0	0	0	0	0	0	0	0
Lizard	Scincidae	Eugongylinae	Sp 67	0	0	0	0	0	0	0	0	0	0
Lizard	Scincidae	Eugongylinae	Sp 68	0	0	0	0	0	0	0	0	0	0
Lizard	Scincidae	Eugongylinae	Sp 69	0	0	0	0	0	0	0	0	0	0
Lizard	Scincidae	Eugongylinae	Sp 70	0	0	0	0	0	0	0	0	0	0
Lizard	Scincidae	Eugongylinae	Sp 71	0	0	0	0	0	0	0	0	0	0
Lizard	Scincidae	Eugongylinae	Sp 72	0	0	0	0	0	0	0	0	0	0
Lizard	Scincidae	Eugongylinae	Sp 73	0	0	0	0	0	0	0	0	0	0
Lizard	Scincidae	Eugongylinae	Sp 74	0	0	0	0	0	0	0	0	0	0
Lizard	Scincidae	Eugongylinae	Sp 75	0	0	0	0	0	0	0	0	0	0
Lizard	Scincidae	Eugongylinae	Sp 76	0	0	0	0	0	0	0	0	0	0
Lizard	Scincidae	Eugongylinae	Sp 77	0	0	0	0	0	0	0	0	0	0
Lizard	Scincidae	Eugongylinae	Sp 78	0	0	0	0	0	0	0	0	0	0
Lizard	Scincidae	Eugongylinae	Sp 79	0	0	0	0	0	0	0	0	0	0
Lizard	Scincidae	Eugongylinae	Sp 80	0	0	0	0	0	0	0	0	0	0
Lizard	Scincidae	Eugongylinae	Sp 81	0	0	0	0	0	0	0	0	0	0
Lizard	Scincidae	Eugongylinae	Sp 82	0	0	0	0	0	0	0	0	0	0
Lizard	Scincidae	Eugongylinae	Sp 83	0	0	0	0	0	0	0	0	0	0
Lizard	Scincidae	Eugongylinae	Sp 84	0	0	0	0	0	0	0	0	0	0
Lizard	Scincidae	Eugongylinae	Sp 85	0	0	0	0	0	0	0	0	0	0
Lizard	Scincidae	Eugongylinae	Sp 86	0	0	0	0	0	0	0	0	0	0
Lizard	Scincidae	Eugongylinae	Sp 87	0	0	0	0	0	0	0	0	0	0
Lizard	Scincidae	Eugongylinae	Sp 88	0	0	0	0	0	0	0	0	0	0
Lizard	Scincidae	Eugongylinae	Sp 89	0	0	0	0	0	0	0	0	0	0
Lizard	Scincidae	Eugongylinae	Sp 90	0	0	0	0	0	0	0	0	0	0
Lizard	Scincidae	Eugongylinae	Sp 91	0	0	0	0	0	0	0	0	0	0
Lizard	Scincidae	Eugongylinae	Sp 92	0	0	0	0	0	0	0	0	0	0
Lizard	Scincidae	Eugongylinae	Sp 93	0	0	0	0	0	0	0	0	0	0
Lizard	Scincidae	Eugongylinae	Sp 94	0	0	0	0	0	0	0	0	0	0
Lizard	Scincidae	Eugongylinae	Sp 95	0	0	0	0	0	0	0	0	0	0
Lizard	Scincidae	Eugongylinae	Sp 96	0	0	0	0	0	0	0	0	0	0
Lizard	Scincidae	Eugongylinae	Sp 97	0	0	0	0	0	0	0	0	0	0
Lizard	Scincidae	Eugongylinae	Sp 98	0	0	0	0	0	0	0	0	0	0
Lizard	Scincidae	Eugongylinae	Sp 99	0	0	0	0	0	0	0	0	0	0
Lizard	Scincidae	Eugongylinae	Sp 100	0	0	0	0	0	0	0	0	0	0
Lizard	Scincidae	Eugongylinae	Sp 101	0	0	0	0	0	0	0	0	0	0
Lizard	Scincidae	Eugongylinae	Sp 102	0	0	0	0	0	0	0	0	0	0
Lizard	Scincidae	Eugongylinae	Sp 103	0	0	0	0	0	0	0	0	0	0
Lizard	Scincidae	Eugongylinae	Sp 104	0	0	0	0	0	0	0	0	0	0
Lizard	Scincidae	Eugongylinae	Sp 105	0	0	0	0	0	0	0	0	0	0
Lizard	Scincidae	Sphenomorphinae	Sp 1	0	0	0	0	0	0	0	0	0	0
Lizard	Scincidae	Sphenomorphinae	Sp 2	0	0	0	0	0	0	0	0	0	0
Lizard	Scincidae	Sphenomorphinae	Sp 3	0	0	0	0	0	0	0	0	0	0
Lizard	Scincidae	Sphenomorphinae	Sp 4	0	0	0	0	0	0	0	0	0	0
Lizard	Scincidae	Sphenomorphinae	Sp 5	0	0	0	0	0	0	0	0	0	0
Lizard	Scincidae	Sphenomorphinae	Sp 6	0	0	0	0	0	0	0	0	0	0
Lizard	Scincidae	Sphenomorphinae	Sp 7	0	0	0	0	0	0	0	0	0	0
Lizard	Scincidae	Sphenomorphinae	Sp 8	0	0	0	0	0	0	0	0	0	0
Lizard	Scincidae	Sphenomorphinae	Sp 9	0	0	0	0	0	0	0	0	0	0
Lizard	Scincidae	Sphenomorphinae	Sp 10	0	0	0	0	0	0	0	0	0	0
Lizard	Scincidae	Sphenomorphinae	Sp 11	0	0	0	0	0	0	0	0	0	0
Lizard	Scincidae	Sphenomorphinae	Sp 12	0	0	0	0	0	0	0	0	0	0
Lizard	Scincidae	Sphenomorphinae	Sp 13	0	0	0	0	0	0	0	0	0	0
Lizard	Scincidae	Sphenomorphinae	Sp 14	0	0	0	0	0	0	0	0	0	0
Lizard	Scincidae	Sphenomorphinae	Sp 15	0	0	0	0	0	0	0	0	0	0
Lizard	Scincidae	Sphenomorphinae	Sp 16	0	0	0	0	0	0	0	0	0	0
Lizard	Scincidae	Sphenomorphinae	Sp 17	0	0	0	0	0	0	0	0	0	0
Lizard	Scincidae	Sphenomorphinae	Sp 18	0	0	0	0	0	0	0	0	0	0
Lizard	Scincidae	Sphenomorphinae	Sp 19	0	0	0	0	0	0	0	0	0	0
Lizard	Scincidae	Sphenomorphinae	Sp 20	0	0	0	0	0	0	0	0	0	0
Lizard	Scincidae	Sphenomorphinae	Sp 21	0	0	0	0	0	0	0	0	0	0
Lizard	Scincidae	Sphenomorphinae	Sp 22	0	0	0	0	0	0	0	0	0	0
Lizard	Scincidae	Sphenomorphinae	Sp 23	0	0	0	0	0	0	0	0	0	0
Lizard	Scincidae	Sphenomorphinae	Sp 24	0	0	0	0	0	0	0	0	0	0
Lizard	Scincidae	Sphenomorphinae	Sp 25	0	0	0	0	0	0	0	0	0	0
Lizard	Scincidae	Sphenomorphinae	Sp 26	0	0	0	0	0	0	0	0	0	0
Lizard	Scincidae	Sphenomorphinae	Sp 27	0	0	0	0	0	0	0	0	0	0
Lizard	Scincidae	Sphenomorphinae	Sp 28	0	0	0	0	0	0	0	0	0	0
Lizard	Scincidae	Sphenomorphinae	Sp 29	0	0	0	0	0	0	0	0	0	0
Lizard	Scincidae	Sphenomorphinae	Sp 30	0	0	0	0	0	0	0	0	0	0
Lizard	Scincidae	Sphenomorphinae	Sp 31	0	0	0	0	0	0	0	0	0	0
Lizard	Scincidae	Sphenomorphinae	Sp 32	0	0	0	0	0	0	0	0	0	0
Lizard	Scincidae	Sphenomorphinae	Sp 33	0	0	0	0	0	0	0	0	0	0
Lizard	Scincidae	Sphenomorphinae	Sp 34	0	0	0	0	0	0	0	0	0	0
Lizard	Scincidae	Sphenomorphinae	Sp 35	0	0	0	0	0	0	0	0	0	0
Lizard	Scincidae	Sphenomorphinae	Sp 36	0	0	0	0	0	0	0	0	0	0
Lizard	Scincidae	Sphenomorphinae	Sp 37	0	0	0	0	0	0	0	0	0	0
Lizard	Scincidae	Sphenomorphinae	Sp 38	0	0	0	0	0	0	0	0	0	0
Lizard	Scincidae	Sphenomorphinae	Sp 39	0	0	0	0	0	0	0	0	0	0
Lizard	Scincidae	Sphenomorphinae	Sp 40	0	0	0	0	0	0	0	0	0	0
Lizard	Scincidae	Sphenomorphinae	Sp 41	0	0	0	0	0	0	0	0	0	0
Lizard	Scincidae	Sphenomorphinae	Sp 42	0	0	0	0	0	0	0	0	0	0
Lizard	Scincidae	Sphenomorphinae	Sp 43	0	0	0	0	0	0	0	0	0	0
Lizard	Scincidae	Sphenomorphinae	Sp 44	0	0	0	0	0	0	0	0	0	0
Lizard	Scincidae	Sphenomorphinae	Sp 45	0	1	0	0	0	0	1	0	0	0
Lizard	Scincidae	Sphenomorphinae	Sp 46	0	0	0	0	0	0	0	0	0	0
Lizard	Scincidae	Sphenomorphinae	Sp 47	0	1	0	0	1	1	1	0	1	0
Lizard	Scincidae	Sphenomorphinae	Sp 48	0	0	0	0	0	0	0	0	0	0
Lizard	Scincidae	Sphenomorphinae	Sp 49	0	0	0	0	0	0	0	0	0	0
Lizard	Scincidae	Sphenomorphinae	Sp 50	0	0	0	0	0	0	0	0	0	0
Lizard	Scincidae	Sphenomorphinae	Sp 51	0	0	0	0	0	0	0	0	0	0
Lizard	Scincidae	Sphenomorphinae	Sp 52	0	0	0	0	0	0	0	0	0	0
Lizard	Scincidae	Sphenomorphinae	Sp 53	0	0	0	0	0	0	0	0	0	0
Lizard	Scincidae	Sphenomorphinae	Sp 54	0	0	0	0	0	0	0	0	0	0
Lizard	Scincidae	Sphenomorphinae	Sp 55	0	0	0	0	0	0	0	0	0	0
Lizard	Scincidae	Sphenomorphinae	Sp 56	0	0	0	0	0	0	0	0	0	0
Lizard	Scincidae	Sphenomorphinae	Sp 57	0	0	0	0	0	0	0	0	0	0
Lizard	Scincidae	Sphenomorphinae	Sp 58	0	0	0	0	0	0	0	0	0	0
Lizard	Scincidae	Sphenomorphinae	Sp 59	0	0	0	0	0	0	0	0	0	0
Lizard	Scincidae	Sphenomorphinae	Sp 60	0	0	0	0	0	0	0	0	0	0
Lizard	Scincidae	Sphenomorphinae	Sp 61	0	0	0	0	0	0	0	0	0	0
Lizard	Scincidae	Sphenomorphinae	Sp 62	0	0	0	0	0	0	0	0	0	0
Lizard	Scincidae	Sphenomorphinae	Sp 63	0	0	0	0	0	0	0	0	0	0
Lizard	Scincidae	Sphenomorphinae	Sp 64	0	0	0	0	0	0	0	0	0	0
Lizard	Scincidae	Sphenomorphinae	Sp 65	0	0	0	0	0	0	0	0	0	0
Lizard	Scincidae	Sphenomorphinae	Sp 66	0	0	0	0	0	0	0	0	0	0
Lizard	Scincidae	Sphenomorphinae	Sp 67	0	0	0	0	0	0	0	0	0	0
Lizard	Scincidae	Sphenomorphinae	Sp 68	0	0	0	0	0	0	0	0	0	0
Lizard	Scincidae	Sphenomorphinae	Sp 69	0	0	0	0	0	0	0	0	0	0
Lizard	Scincidae	Sphenomorphinae	Sp 70	0	0	0	0	0	0	0	0	0	0
Lizard	Scincidae	Sphenomorphinae	Sp 71	0	0	0	0	0	0	0	0	0	0
Lizard	Scincidae	Sphenomorphinae	Sp 72	0	0	0	0	0	0	0	0	0	0
Lizard	Scincidae	Sphenomorphinae	Sp 73	0	0	0	0	0	0	0	0	0	0
Lizard	Scincidae	Sphenomorphinae	Sp 74	0	0	0	0	0	0	0	0	0	0
Lizard	Scincidae	Sphenomorphinae	Sp 75	0	0	0	0	0	0	0	0	0	0
Lizard	Scincidae	Sphenomorphinae	Sp 76	0	0	0	0	0	0	0	0	0	0
Lizard	Scincidae	Sphenomorphinae	Sp 77	0	0	0	0	0	0	0	0	0	0
Lizard	Scincidae	Sphenomorphinae	Sp 78	0	0	0	0	0	0	0	0	0	0
Lizard	Scincidae	Sphenomorphinae	Sp 79	0	0	0	0	0	0	0	0	0	0
Lizard	Scincidae	Sphenomorphinae	Sp 80	0	0	0	0	0	0	0	0	0	0
Lizard	Scincidae	Sphenomorphinae	Sp 81	0	0	0	0	0	0	0	0	0	0
Lizard	Scincidae	Sphenomorphinae	Sp 82	0	0	0	0	0	0	0	0	0	0
Lizard	Scincidae	Sphenomorphinae	Sp 83	0	0	0	0	0	0	0	0	0	0
Lizard	Scincidae	Sphenomorphinae	Sp 84	0	0	0	0	0	0	0	0	0	0
Lizard	Scincidae	Sphenomorphinae	Sp 85	0	0	0	0	0	0	0	0	0	0
Lizard	Scincidae	Sphenomorphinae	Sp 86	0	0	0	0	0	0	0	0	0	0
Lizard	Scincidae	Sphenomorphinae	Sp 87	0	0	0	0	0	0	0	0	0	0
Lizard	Scincidae	Sphenomorphinae	Sp 88	0	0	0	0	0	0	0	0	0	0
Lizard	Scincidae	Sphenomorphinae	Sp 89	0	0	0	0	0	0	0	0	0	0
Lizard	Scincidae	Sphenomorphinae	Sp 90	0	0	0	0	0	0	0	0	0	0
Lizard	Scincidae	Sphenomorphinae	Sp 91	0	0	0	0	0	0	0	0	0	0
Lizard	Scincidae	Sphenomorphinae	Sp 92	0	0	0	0	0	0	0	0	0	0
Lizard	Scincidae	Sphenomorphinae	Sp 93	0	0	0	0	0	0	0	0	0	0
Lizard	Scincidae	Sphenomorphinae	Sp 94	0	0	0	0	0	0	0	0	0	0
Lizard	Scincidae	Sphenomorphinae	Sp 95	0	0	0	0	0	0	0	0	0	0
Lizard	Scincidae	Sphenomorphinae	Sp 96	0	0	0	0	0	0	0	0	0	0
Lizard	Scincidae	Sphenomorphinae	Sp 97	0	0	0	0	0	0	0	0	0	0
Lizard	Scincidae	Sphenomorphinae	Sp 98	0	0	0	0	0	0	0	0	0	0
Lizard	Scincidae	Sphenomorphinae	Sp 99	0	0	0	0	0	0	0	0	0	0
Lizard	Scincidae	Sphenomorphinae	Sp 100	0	0	0	0	0	0	0	0	0	0
Lizard	Scincidae	Sphenomorphinae	Sp 101	0	0	0	0	0	0	0	0	0	0
Lizard	Scincidae	Sphenomorphinae	Sp 102	0	0	0	0	0	0	0	0	0	0
Lizard	Varanidae	NA	Sp 1	0	0	0	0	0	0	0	0	0	0
Lizard	Varanidae	NA	Sp 2	0	0	0	0	0	0	0	0	0	0
Lizard	Varanidae	NA	Sp 3	0	0	0	0	0	0	0	0	0	0
Lizard	Varanidae	NA	Sp 4	0	0	0	0	0	0	0	0	0	0
Lizard	Varanidae	NA	Sp 5	0	0	0	0	0	0	0	0	0	0
Lizard	Scincidae	Egerniinae	Sp 31	0	0	0	0	0	0	0	0	0	0
Lizard	Scincidae	Egerniinae	Sp 32	0	0	0	0	0	0	0	0	0	0
Lizard	Scincidae	Egerniinae	Sp 33	0	0	0	0	0	0	0	0	0	0
Lizard	Scincidae	Egerniinae	Sp 34	0	0	0	0	0	0	0	0	0	0
Lizard	Scincidae	Egerniinae	Sp 35	0	0	0	0	0	0	0	0	0	0
Lizard	Scincidae	Egerniinae	Sp 36	0	0	0	0	0	0	0	0	0	0
Lizard	Scincidae	Egerniinae	Sp 37	0	0	0	0	0	0	0	0	0	0
Lizard	Scincidae	Egerniinae	Sp 38	0	0	0	0	0	0	0	0	0	0
Lizard	Scincidae	Egerniinae	Sp 39	0	0	0	0	0	0	0	0	0	0
Lizard	Scincidae	Egerniinae	Sp 40	0	0	0	0	0	0	0	0	0	0
Lizard	Scincidae	Egerniinae	Sp 41	0	0	0	0	0	0	0	0	0	0
Lizard	Scincidae	Egerniinae	Sp 42	0	0	0	0	0	0	0	0	0	0
Lizard	Scincidae	Egerniinae	Sp 43	0	0	0	0	0	0	0	0	0	0
Lizard	Scincidae	Egerniinae	Sp 44	0	0	0	0	0	0	0	0	0	0
Lizard	Scincidae	Egerniinae	Sp 45	0	0	0	0	0	0	0	0	0	0
Lizard	Scincidae	Egerniinae	Sp 46	0	0	0	0	0	0	0	0	0	0
Lizard	Scincidae	Egerniinae	Sp 47	0	0	0	0	0	0	0	0	0	0
Lizard	Scincidae	Egerniinae	Sp 48	0	0	0	0	0	0	0	0	0	0
Lizard	Scincidae	Egerniinae	Sp 49	0	0	0	0	0	0	0	0	0	0
Lizard	Scincidae	Egerniinae	Sp 50	0	0	0	0	0	0	0	0	0	0
Lizard	Scincidae	Egerniinae	Sp 51	0	0	0	0	0	0	0	0	0	0
Lizard	Scincidae	Egerniinae	Sp 52	0	0	0	0	0	0	0	0	0	0
Lizard	Scincidae	Egerniinae	Sp 53	0	0	0	0	0	0	0	0	0	0
Lizard	Scincidae	Egerniinae	Sp 54	0	0	0	0	0	0	0	0	0	0
Lizard	Scincidae	Egerniinae	Sp 55	0	0	0	0	0	0	0	0	0	0
Lizard	Scincidae	Egerniinae	Sp 56	0	0	0	0	0	0	0	0	0	0
Lizard	Scincidae	Egerniinae	Sp 57	0	0	0	0	0	0	0	0	0	0
Lizard	Scincidae	Egerniinae	Sp 58	0	0	0	0	0	0	0	0	0	0
Lizard	Scincidae	Egerniinae	Sp 59	0	0	0	0	0	0	0	0	0	0
Lizard	Scincidae	Egerniinae	Sp 60	0	0	0	0	0	0	0	0	0	0
Lizard	Scincidae	Egerniinae	Sp 61	0	0	0	0	0	0	0	0	0	0
Lizard	Scincidae	Egerniinae	Sp 62	0	0	0	0	0	0	0	0	0	0
Lizard	Scincidae	Egerniinae	Sp 63	0	0	0	0	0	0	0	0	0	0
Lizard	Scincidae	Egerniinae	Sp 64	0	0	0	0	0	0	0	0	0	0
Lizard	Scincidae	Egerniinae	Sp 65	0	0	0	0	0	0	0	0	0	0
Lizard	Scincidae	Egerniinae	Sp 66	0	0	0	0	0	0	0	0	0	0
Snake	Elapidae	NA	Sp 1	0	0	0	0	0	0	0	0	0	0
Snake	Elapidae	NA	Sp 2	0	0	0	0	0	0	0	0	0	0
Snake	Elapidae	NA	Sp 3	0	0	0	0	0	0	0	0	0	0
Snake	Elapidae	NA	Sp 4	0	0	0	0	0	0	0	0	0	0
Snake	Elapidae	NA	Sp 5	0	0	0	0	0	0	0	0	0	0
Snake	Elapidae	NA	Sp 6	0	0	0	0	0	0	0	0	0	0
Snake	Elapidae	NA	Sp 7	0	0	0	0	0	0	0	0	0	0
Snake	Elapidae	NA	Sp 8	0	0	0	0	0	0	0	0	0	0
Snake	Elapidae	NA	Sp 9	0	0	0	0	0	0	0	0	0	0
Snake	Elapidae	NA	Sp 10	0	0	0	0	0	0	0	0	0	0
Snake	Elapidae	NA	Sp 11	0	0	0	0	0	0	0	0	0	0
Snake	Elapidae	NA	Sp 12	0	0	0	0	0	0	0	0	0	0
Snake	Elapidae	NA	Sp 13	0	0	0	0	0	0	0	0	0	0
Snake	Elapidae	NA	Sp 14	0	0	0	0	0	0	0	0	0	0
Snake	Elapidae	NA	Sp 15	0	0	0	0	0	0	0	0	0	0
Snake	Elapidae	NA	Sp 16	0	0	0	0	0	0	0	0	0	0
Snake	Elapidae	NA	Sp 17	0	0	0	0	0	0	0	0	0	0
Snake	Elapidae	NA	Sp 18	0	0	0	0	0	0	0	0	0	0
Snake	Elapidae	NA	Sp 19	0	0	0	0	0	0	0	0	0	0
Snake	Elapidae	NA	Sp 20	0	0	0	0	0	0	0	0	0	0
Snake	Elapidae	NA	Sp 21	0	0	0	0	0	0	0	0	0	0
Snake	Elapidae	NA	Sp 22	0	0	0	0	0	0	0	0	0	0
Snake	Elapidae	NA	Sp 23	0	0	0	0	0	0	0	0	0	0
Snake	Elapidae	NA	Sp 24	0	0	0	0	0	0	0	0	0	0
Snake	Elapidae	NA	Sp 25	0	0	0	0	0	0	0	0	0	0
Snake	Elapidae	NA	Sp 26	0	0	0	0	0	0	0	0	0	0
Snake	Elapidae	NA	Sp 27	0	0	0	0	0	0	0	0	0	0
Snake	Elapidae	NA	Sp 28	0	0	0	0	0	0	0	0	0	0
Snake	Elapidae	NA	Sp 29	0	0	0	0	0	0	0	0	0	0
Snake	Elapidae	NA	Sp 30	0	0	0	0	0	0	0	0	0	0
Snake	Elapidae	NA	Sp 31	0	0	0	0	0	0	0	0	0	0
Snake	Elapidae	NA	Sp 32	0	0	0	0	0	0	0	0	0	0
Snake	Elapidae	NA	Sp 33	0	0	0	0	0	0	0	0	0	0
Snake	Elapidae	Sea Snake	Sp 108	0	0	0	0	0	0	0	0	0	0
Snake	Elapidae	Sea Snake	Sp 109	0	0	0	0	1	1	1	0	1	0
Snake	Elapidae	Sea Snake	Sp 110	0	0	0	0	0	0	0	0	0	0
Snake	Elapidae	Sea Snake	Sp 111	0	0	0	0	0	0	1	0	0	0
Snake	Elapidae	Sea Snake	Sp 112	0	0	0	0	0	0	0	0	0	0
Snake	Elapidae	Sea Snake	Sp 113	0	0	0	0	0	0	0	0	0	0
Snake	Elapidae	Sea Snake	Sp 114	0	0	0	0	0	0	0	0	0	0
Snake	Elapidae	Sea Snake	Sp 115	0	0	0	0	0	0	0	0	0	0
Snake	Elapidae	Sea Snake	Sp 116	0	0	0	0	0	0	0	0	0	0
Snake	Elapidae	Sea Snake	Sp 117	0	0	0	0	0	0	0	0	0	0
Snake	Elapidae	Sea Snake	Sp 118	0	0	0	0	0	0	0	0	0	0
Snake	Elapidae	Sea Snake	Sp 119	0	0	0	0	0	0	0	0	0	0
Snake	Elapidae	Sea Snake	Sp 120	0	0	0	0	0	0	0	0	0	0
Snake	Elapidae	Sea Snake	Sp 121	0	0	0	0	0	0	0	0	0	0
Snake	Elapidae	Sea Snake	Sp 122	0	0	0	0	0	0	0	0	0	0
Snake	Elapidae	Sea Snake	Sp 123	0	0	0	0	0	0	0	0	0	0
Snake	Pythonidae	NA	Sp 1	0	0	0	0	0	0	0	0	0	0
Snake	Pythonidae	NA	Sp 2	0	0	0	0	0	0	0	0	0	0
Snake	Pythonidae	NA	Sp 3	0	0	0	0	0	0	0	0	0	0
Snake	Pythonidae	NA	Sp 4	0	0	0	0	0	0	0	0	0	0
Snake	Pythonidae	NA	Sp 5	0	0	0	0	0	0	0	0	0	0
Snake	Pythonidae	NA	Sp 6	0	0	0	0	0	0	0	0	0	0
Snake	Pythonidae	NA	Sp 7	0	0	0	0	0	0	0	0	0	0
Snake	Pythonidae	NA	Sp 8	0	0	0	0	0	0	0	0	0	0
Snake	Pythonidae	NA	Sp 9	0	0	0	0	0	0	0	0	0	0
Snake	Typhlopidae	NA	Sp 1	0	0	0	0	0	0	0	0	0	0
Snake	Typhlopidae	NA	Sp 2	0	0	0	0	0	0	0	0	0	0
Snake	Typhlopidae	NA	Sp 3	0	0	0	0	0	0	0	0	0	0
Snake	Typhlopidae	NA	Sp 4	0	0	0	0	0	0	0	0	0	0
Snake	Typhlopidae	NA	Sp 5	0	0	0	0	0	0	0	0	0	0
Snake	Typhlopidae	NA	Sp 6	0	0	0	0	0	0	0	0	0	0
Snake	Typhlopidae	NA	Sp 7	0	0	0	0	0	0	0	0	0	0
Snake	Typhlopidae	NA	Sp 8	0	0	0	0	0	0	0	0	0	0
Snake	Typhlopidae	NA	Sp 9	0	0	0	0	0	0	0	0	0	0
Snake	Typhlopidae	NA	Sp 10	0	0	0	0	0	0	0	0	0	0
Snake	Typhlopidae	NA	Sp 11	0	0	0	0	0	0	0	0	0	0
Snake	Typhlopidae	NA	Sp 12	0	0	0	0	0	0	0	0	0	0
Snake	Typhlopidae	NA	Sp 13	0	0	0	0	0	0	0	0	0	0
Snake	Typhlopidae	NA	Sp 14	0	0	0	0	0	0	0	0	0	0
Snake	Typhlopidae	NA	Sp 15	0	0	0	0	0	0	0	0	0	0
Snake	Typhlopidae	NA	Sp 16	0	0	0	0	0	0	0	0	0	0
Snake	Typhlopidae	NA	Sp 17	0	0	0	0	0	0	0	0	0	0
Snake	Typhlopidae	NA	Sp 18	0	0	0	0	0	0	0	0	0	0
Snake	Typhlopidae	NA	Sp 19	0	0	0	0	0	0	0	0	0	0
Lizard	Agamidae	NA	Sp 80	1	1	0	0	0	0	0	0	0	0
Lizard	Agamidae	NA	Sp 81	1	0	1	0	0	0	0	0	0	0
Lizard	Agamidae	NA	Sp 82	1	1	0	0	0	0	0	0	0	0
Lizard	Carphodactylidae	NA	Sp 25	1	0	0	0	1	1	1	0	0	2
Lizard	Diplodactylidae	NA	Sp 48	1	1	0	0	0	0	1	0	0	0
Lizard	Diplodactylidae	NA	Sp 49	1	1	0	0	1	1	1	0	0	0
Lizard	Diplodactylidae	NA	Sp 50	1	1	0	0	1	1	1	0	0	0
Lizard	Gekkonidae	NA	Sp 47	1	1	0	0	0	0	0	1	1	2
Lizard	Gekkonidae	NA	Sp 48	1	1	0	0	0	0	0	0	0	0
Lizard	Gekkonidae	NA	Sp 49	1	1	0	0	1	1	1	0	0	1
Lizard	Gekkonidae	NA	Sp 50	1	1	0	0	1	1	1	0	0	0
Lizard	Gekkonidae	NA	Sp 51	1	1	0	0	0	0	0	1	1	0
Lizard	Pygopodidae	NA	Sp 34	1	1	0	0	0	0	0	0	0	0
Lizard	Pygopodidae	NA	Sp 35	1	0	0	0	0	0	1	0	0	0
Lizard	Scincidae	Sphenomorphinae	Sp 103	1	0	0	0	0	0	0	0	0	0
Lizard	Scincidae	Sphenomorphinae	Sp 104	1	0	0	1	0	0	0	0	0	0
Lizard	Scincidae	Sphenomorphinae	Sp 105	1	0	0	0	0	0	0	0	0	0
Lizard	Scincidae	Sphenomorphinae	Sp 106	1	0	0	0	0	1	1	0	0	0
Lizard	Scincidae	Sphenomorphinae	Sp 107	1	0	0	1	0	0	1	0	0	0
Lizard	Scincidae	Sphenomorphinae	Sp 108	1	0	0	0	0	0	0	0	0	0
Lizard	Scincidae	Sphenomorphinae	Sp 109	1	0	0	0	0	0	0	0	0	0
Lizard	Varanidae	NA	Sp 6	1	0	0	0	0	0	0	0	0	0
Lizard	Varanidae	NA	Sp 7	1	0	0	0	0	0	0	0	0	0
Lizard	Varanidae	NA	Sp 8	1	0	0	0	0	0	0	0	0	0
Lizard	Varanidae	NA	Sp 9	1	0	0	0	0	0	0	0	0	0
Lizard	Varanidae	NA	Sp 10	1	0	0	0	0	0	0	0	0	0
Lizard	Varanidae	NA	Sp 11	1	0	0	0	0	0	0	0	0	0
Lizard	Varanidae	NA	Sp 12	1	0	0	0	0	0	0	0	0	0
Lizard	Varanidae	NA	Sp 13	1	0	0	0	0	0	0	0	0	0
Lizard	Varanidae	NA	Sp 14	1	0	0	0	0	0	0	0	0	0
Lizard	Varanidae	NA	Sp 15	1	0	0	0	0	0	0	0	0	0
Lizard	Scincidae	Egerniinae	Sp 67	1	1	0	1	0	0	0	1	1	2
Snake	Elapidae	NA	Sp 34	1	0	0	0	0	0	0	0	0	0
Snake	Elapidae	NA	Sp 35	1	0	0	0	0	0	0	0	0	0
Lizard	Agamidae	NA	Sp 83	2	1	0	0	0	1	1	0	0	0
Lizard	Agamidae	NA	Sp 84	2	1	0	0	1	1	1	0	1	1
Lizard	Agamidae	NA	Sp 85	2	1	0	0	1	1	1	0	0	0
Lizard	Agamidae	NA	Sp 86	2	1	0	0	0	0	1	0	0	0
Lizard	Carphodactylidae	NA	Sp 26	2	1	0	0	1	1	1	0	0	0
Lizard	Carphodactylidae	NA	Sp 27	2	1	0	0	1	1	1	0	0	0
Lizard	Carphodactylidae	NA	Sp 28	2	1	0	0	1	1	1	0	0	0
Lizard	Carphodactylidae	NA	Sp 29	2	1	0	0	1	1	1	1	0	1
Lizard	Diplodactylidae	NA	Sp 51	2	1	0	0	1	1	1	0	0	0
Lizard	Diplodactylidae	NA	Sp 52	2	1	0	0	1	1	1	1	0	0
Lizard	Diplodactylidae	NA	Sp 53	2	1	0	0	0	1	0	0	0	0
Lizard	Diplodactylidae	NA	Sp 54	2	1	0	0	1	1	1	0	0	0
Lizard	Diplodactylidae	NA	Sp 55	2	1	0	0	0	1	1	0	0	0
Lizard	Diplodactylidae	NA	Sp 56	2	0	0	1	0	1	0	0	0	0
Lizard	Diplodactylidae	NA	Sp 57	2	0	1	0	1	1	1	0	0	0
Lizard	Diplodactylidae	NA	Sp 58	2	1	0	0	0	1	0	0	1	1
Lizard	Diplodactylidae	NA	Sp 59	2	1	0	0	1	1	0	0	0	0
Lizard	Diplodactylidae	NA	Sp 60	2	1	0	0	0	1	0	0	0	0
Lizard	Diplodactylidae	NA	Sp 61	2	1	0	0	0	1	1	0	0	0
Lizard	Diplodactylidae	NA	Sp 62	2	1	0	0	0	0	1	0	0	0
Lizard	Diplodactylidae	NA	Sp 63	2	1	0	0	1	1	1	1	0	0
Lizard	Diplodactylidae	NA	Sp 64	2	1	0	0	0	1	0	0	0	0
Lizard	Diplodactylidae	NA	Sp 65	2	1	0	0	1	1	1	0	0	0
Lizard	Diplodactylidae	NA	Sp 66	2	1	0	0	1	1	0	0	0	0
Lizard	Diplodactylidae	NA	Sp 67	2	1	0	0	1	1	0	0	0	0
Lizard	Diplodactylidae	NA	Sp 68	2	0	0	1	0	1	1	0	0	0
Lizard	Diplodactylidae	NA	Sp 69	2	0	0	1	0	1	1	0	0	0
Lizard	Diplodactylidae	NA	Sp 70	2	0	0	1	1	1	0	0	0	0
Lizard	Diplodactylidae	NA	Sp 71	2	0	0	1	1	1	0	0	0	0
Lizard	Diplodactylidae	NA	Sp 72	2	1	0	0	0	1	1	0	0	0
Lizard	Diplodactylidae	NA	Sp 73	2	1	0	0	1	1	0	0	1	2
Lizard	Diplodactylidae	NA	Sp 74	2	1	0	0	1	1	1	0	0	0
Lizard	Gekkonidae	NA	Sp 52	2	1	0	0	0	1	1	0	0	0
Lizard	Gekkonidae	NA	Sp 53	2	1	0	0	0	1	1	0	0	0
Lizard	Gekkonidae	NA	Sp 54	2	1	0	0	1	1	1	0	0	1
Lizard	Pygopodidae	NA	Sp 36	2	1	0	0	0	1	1	0	1	2
Lizard	Scincidae	Eugongylinae	Sp 106	2	1	0	0	1	1	1	0	0	0
Lizard	Scincidae	Eugongylinae	Sp 107	2	1	0	0	0	1	1	0	0	0
Lizard	Scincidae	Eugongylinae	Sp 108	2	1	0	0	0	1	1	0	0	0
Lizard	Scincidae	Eugongylinae	Sp 109	2	1	0	0	0	1	1	0	1	0
Lizard	Scincidae	Eugongylinae	Sp 110	2	1	0	0	0	1	1	0	0	0
Lizard	Scincidae	Eugongylinae	Sp 111	2	1	0	0	0	1	1	0	0	0
Lizard	Scincidae	Eugongylinae	Sp 112	2	1	0	0	1	1	1	0	1	0
Lizard	Scincidae	Eugongylinae	Sp 113	2	1	0	0	1	1	1	0	0	0
Lizard	Scincidae	Eugongylinae	Sp 114	2	1	0	0	1	1	1	0	0	0
Lizard	Scincidae	Eugongylinae	Sp 115	2	1	0	0	0	1	1	0	0	0
Lizard	Scincidae	Eugongylinae	Sp 116	2	1	0	1	1	1	1	1	0	0
Lizard	Scincidae	Eugongylinae	Sp 117	2	1	0	0	0	1	1	0	0	0
Lizard	Scincidae	Eugongylinae	Sp 118	2	1	0	0	1	1	1	0	0	0
Lizard	Scincidae	Eugongylinae	Sp 119	2	1	0	0	1	1	1	0	0	0
Lizard	Scincidae	Eugongylinae	Sp 120	2	1	0	0	1	1	1	0	0	0
Lizard	Scincidae	Sphenomorphinae	Sp 110	2	1	0	0	1	1	1	0	0	0
Lizard	Scincidae	Sphenomorphinae	Sp 111	2	1	0	0	0	1	1	0	1	0
Lizard	Scincidae	Sphenomorphinae	Sp 112	2	1	0	0	0	1	1	0	0	0
Lizard	Scincidae	Sphenomorphinae	Sp 113	2	1	0	0	1	1	1	0	1	1
Lizard	Scincidae	Sphenomorphinae	Sp 114	2	1	0	0	1	0	1	0	0	0
Lizard	Scincidae	Sphenomorphinae	Sp 115	2	1	0	0	1	1	1	0	0	0
Lizard	Scincidae	Sphenomorphinae	Sp 116	2	1	0	1	1	1	1	0	0	0
Lizard	Scincidae	Sphenomorphinae	Sp 117	2	0	0	1	1	1	1	0	0	0
Lizard	Scincidae	Sphenomorphinae	Sp 118	2	0	0	1	1	1	1	0	0	0
Lizard	Scincidae	Sphenomorphinae	Sp 119	2	1	0	0	1	1	1	0	0	0
Lizard	Scincidae	Sphenomorphinae	Sp 120	2	0	1	0	1	1	1	0	0	0
Lizard	Scincidae	Sphenomorphinae	Sp 121	2	0	0	1	1	1	1	0	0	0
Lizard	Scincidae	Sphenomorphinae	Sp 122	2	1	0	0	1	1	1	0	0	0
Lizard	Scincidae	Sphenomorphinae	Sp 123	2	0	0	1	0	1	1	0	1	0
Lizard	Scincidae	Sphenomorphinae	Sp 124	2	1	0	0	0	1	1	0	1	0
Lizard	Scincidae	Sphenomorphinae	Sp 125	2	1	0	0	1	1	1	0	0	0
Lizard	Varanidae	NA	Sp 16	2	0	1	0	0	1	0	0	0	0
Lizard	Varanidae	NA	Sp 17	2	1	0	0	0	1	0	0	0	0
Lizard	Varanidae	NA	Sp 18	2	0	0	1	0	1	0	0	0	0
Lizard	Varanidae	NA	Sp 19	2	0	1	0	1	1	0	0	0	0
Lizard	Varanidae	NA	Sp 20	2	1	0	0	0	1	0	0	0	0
Lizard	Varanidae	NA	Sp 21	2	0	1	0	1	1	0	0	0	0
Lizard	Scincidae	Egerniinae	Sp 68	2	1	0	1	1	1	1	1	1	1
Lizard	Scincidae	Egerniinae	Sp 69	2	1	0	1	1	1	1	1	1	0
Lizard	Scincidae	Egerniinae	Sp 70	2	1	0	1	1	1	1	1	1	0
Lizard	Scincidae	Egerniinae	Sp 71	2	0	1	0	1	1	1	1	0	0
Lizard	Scincidae	Egerniinae	Sp 72	2	1	0	1	1	1	1	1	1	2
Snake	Elapidae	NA	Sp 36	2	1	0	0	0	0	0	1	0	0
Snake	Elapidae	NA	Sp 37	2	1	0	0	1	1	1	0	0	0
Snake	Elapidae	NA	Sp 38	2	0	1	0	1	1	1	0	0	0
Snake	Elapidae	NA	Sp 39	2	1	0	0	1	1	1	0	0	0
Snake	Elapidae	NA	Sp 40	2	1	0	0	1	1	1	0	0	0
Snake	Elapidae	NA	Sp 41	2	1	0	1	0	1	1	1	0	0
Snake	Elapidae	NA	Sp 42	2	1	0	0	1	1	1	0	0	0
Snake	Elapidae	NA	Sp 43	2	1	0	0	1	1	1	0	0	0
Snake	Elapidae	NA	Sp 44	2	1	0	0	1	1	1	0	0	0
Snake	Elapidae	NA	Sp 45	2	1	0	0	0	0	1	0	0	0
Snake	Elapidae	NA	Sp 46	2	1	0	0	1	1	1	0	0	0
Snake	Homalopsidae	NA	Sp 1	2	1	0	0	1	1	1	0	0	0
Snake	Homalopsidae	NA	Sp 2	2	1	0	0	1	1	1	0	0	0
Snake	Homalopsidae	NA	Sp 3	2	1	0	0	1	1	1	0	0	0
Snake	Typhlopidae	NA	Sp 20	2	1	1	1	1	1	1	1	0	0
Lizard	Agamidae	NA	Sp 87	3	1	0	0	0	0	1	0	0	1
Lizard	Agamidae	NA	Sp 88	3	1	0	0	0	0	0	1	0	0
Lizard	Agamidae	NA	Sp 89	3	1	0	0	0	0	1	1	1	1
Lizard	Agamidae	NA	Sp 90	3	1	0	0	0	0	1	1	1	2
Lizard	Agamidae	NA	Sp 91	3	1	0	0	0	0	1	0	1	1
Lizard	Agamidae	NA	Sp 92	3	1	0	0	1	1	1	0	0	0
Lizard	Agamidae	NA	Sp 93	3	1	0	0	0	0	1	0	0	0
Lizard	Agamidae	NA	Sp 94	3	1	0	0	1	1	1	0	0	0
Lizard	Agamidae	NA	Sp 95	3	1	0	0	0	0	0	0	0	0
Lizard	Agamidae	NA	Sp 96	3	1	0	0	0	0	1	0	0	0
Lizard	Agamidae	NA	Sp 97	3	1	0	0	0	1	1	0	1	2
Lizard	Agamidae	NA	Sp 98	3	0	0	1	0	0	0	0	0	0
Lizard	Agamidae	NA	Sp 99	3	1	0	0	1	1	1	0	0	0
Lizard	Agamidae	NA	Sp 100	3	1	0	0	0	0	0	0	0	2
Lizard	Carphodactylidae	NA	Sp 30	3	0	1	0	0	1	1	0	0	0
Lizard	Carphodactylidae	NA	Sp 31	3	1	0	0	0	0	0	0	0	0
Lizard	Diplodactylidae	NA	Sp 75	3	1	0	0	0	0	1	1	1	0
Lizard	Diplodactylidae	NA	Sp 76	3	1	0	0	0	1	1	1	1	0
Lizard	Diplodactylidae	NA	Sp 77	3	1	0	0	1	1	1	0	1	0
Lizard	Diplodactylidae	NA	Sp 78	3	1	0	0	1	1	1	0	0	0
Lizard	Diplodactylidae	NA	Sp 79	3	1	0	0	1	1	1	0	0	1
Lizard	Diplodactylidae	NA	Sp 80	3	1	0	0	0	0	1	0	0	0
Lizard	Diplodactylidae	NA	Sp 81	3	1	0	0	1	1	1	0	0	0
Lizard	Diplodactylidae	NA	Sp 82	3	1	0	0	0	1	1	0	0	0
Lizard	Diplodactylidae	NA	Sp 83	3	1	0	0	0	0	0	1	1	0
Lizard	Diplodactylidae	NA	Sp 84	3	1	0	0	0	0	0	1	0	0
Lizard	Diplodactylidae	NA	Sp 85	3	1	0	0	0	1	1	0	0	0
Lizard	Diplodactylidae	NA	Sp 86	3	1	0	0	0	0	1	0	1	1
Lizard	Diplodactylidae	NA	Sp 87	3	1	0	0	0	0	0	1	0	0
Lizard	Diplodactylidae	NA	Sp 88	3	1	0	0	0	1	1	0	0	0
Lizard	Diplodactylidae	NA	Sp 89	3	1	0	0	0	1	1	1	0	0
Lizard	Diplodactylidae	NA	Sp 90	3	1	0	0	0	1	1	0	0	0
Lizard	Diplodactylidae	NA	Sp 91	3	1	0	0	0	0	0	1	0	0
Lizard	Diplodactylidae	NA	Sp 92	3	1	0	0	0	1	1	0	0	0
Lizard	Diplodactylidae	NA	Sp 93	3	1	0	0	1	1	1	0	0	0
Lizard	Gekkonidae	NA	Sp 55	3	1	0	0	0	0	1	1	0	0
Lizard	Gekkonidae	NA	Sp 56	3	1	0	0	0	1	1	1	1	1
Lizard	Gekkonidae	NA	Sp 57	3	1	0	0	0	1	1	0	0	0
Lizard	Pygopodidae	NA	Sp 37	3	0	1	0	0	1	1	0	0	0
Lizard	Pygopodidae	NA	Sp 38	3	1	0	0	0	1	1	0	0	0
Lizard	Pygopodidae	NA	Sp 39	3	1	0	1	0	1	1	1	0	0
Lizard	Pygopodidae	NA	Sp 40	3	1	0	0	0	1	1	0	0	0
Lizard	Pygopodidae	NA	Sp 41	3	1	0	0	0	1	1	0	0	0
Lizard	Pygopodidae	NA	Sp 42	3	1	0	0	0	1	1	0	0	0
Lizard	Scincidae	Eugongylinae	Sp 121	3	1	0	0	1	1	1	0	0	0
Lizard	Scincidae	Eugongylinae	Sp 122	3	1	0	0	0	0	1	0	1	0
Lizard	Scincidae	Eugongylinae	Sp 123	3	1	0	0	1	1	1	0	1	0
Lizard	Scincidae	Eugongylinae	Sp 124	3	1	0	0	0	0	1	1	1	0
Lizard	Scincidae	Eugongylinae	Sp 125	3	1	0	0	0	0	1	1	0	0
Lizard	Scincidae	Eugongylinae	Sp 126	3	1	0	0	0	0	1	1	0	0
Lizard	Scincidae	Eugongylinae	Sp 127	3	1	0	0	0	0	1	0	1	0
Lizard	Scincidae	Eugongylinae	Sp 128	3	0	1	0	0	0	1	0	0	0
Lizard	Scincidae	Eugongylinae	Sp 129	3	1	0	0	1	1	1	0	1	0
Lizard	Scincidae	Eugongylinae	Sp 130	3	1	0	0	0	0	1	1	0	0
Lizard	Scincidae	Eugongylinae	Sp 131	3	1	0	0	1	1	1	0	1	1
Lizard	Scincidae	Eugongylinae	Sp 132	3	1	0	1	1	1	1	1	1	0
Lizard	Scincidae	Eugongylinae	Sp 133	3	1	0	0	0	0	0	1	1	2
Lizard	Scincidae	Eugongylinae	Sp 134	3	1	0	0	0	0	0	1	0	2
Lizard	Scincidae	Eugongylinae	Sp 135	3	1	0	0	0	1	1	0	1	2
Lizard	Scincidae	Sphenomorphinae	Sp 126	3	1	0	0	0	1	1	0	1	0
Lizard	Scincidae	Sphenomorphinae	Sp 127	3	1	0	0	0	1	1	0	1	0
Lizard	Scincidae	Sphenomorphinae	Sp 128	3	1	0	0	1	1	1	1	0	1
Lizard	Scincidae	Sphenomorphinae	Sp 129	3	0	0	1	1	1	1	0	0	0
Lizard	Scincidae	Sphenomorphinae	Sp 130	3	0	0	1	1	1	1	0	0	0
Lizard	Scincidae	Sphenomorphinae	Sp 131	3	1	0	0	0	0	1	0	0	0
Lizard	Scincidae	Sphenomorphinae	Sp 132	3	1	0	0	0	0	1	0	0	0
Lizard	Scincidae	Sphenomorphinae	Sp 133	3	1	0	0	0	0	0	0	1	2
Lizard	Scincidae	Sphenomorphinae	Sp 134	3	0	0	1	1	1	1	0	0	0
Lizard	Scincidae	Sphenomorphinae	Sp 135	3	1	0	0	0	0	1	0	0	0
Lizard	Scincidae	Sphenomorphinae	Sp 136	3	1	0	0	1	1	1	1	1	1
Lizard	Scincidae	Sphenomorphinae	Sp 137	3	0	1	0	1	1	1	0	0	0
Lizard	Scincidae	Sphenomorphinae	Sp 138	3	0	1	0	1	1	1	0	0	0
Lizard	Scincidae	Sphenomorphinae	Sp 139	3	1	0	0	0	1	1	0	0	1
Lizard	Scincidae	Sphenomorphinae	Sp 140	3	0	0	1	1	1	1	0	0	0
Lizard	Scincidae	Sphenomorphinae	Sp 141	3	0	0	1	0	0	0	0	0	0
Lizard	Scincidae	Sphenomorphinae	Sp 142	3	0	0	1	0	0	0	0	0	0
Lizard	Scincidae	Sphenomorphinae	Sp 143	3	1	0	0	0	1	1	1	0	0
Lizard	Scincidae	Sphenomorphinae	Sp 144	3	0	0	1	1	1	1	0	0	0
Lizard	Scincidae	Sphenomorphinae	Sp 145	3	0	1	0	0	0	0	0	0	0
Lizard	Scincidae	Sphenomorphinae	Sp 146	3	0	1	0	0	0	0	0	0	0
Lizard	Scincidae	Sphenomorphinae	Sp 147	3	0	0	1	1	0	1	0	0	0
Lizard	Scincidae	Sphenomorphinae	Sp 148	3	1	0	0	1	0	0	0	0	0
Lizard	Scincidae	Sphenomorphinae	Sp 149	3	1	0	0	0	0	1	0	0	0
Lizard	Scincidae	Sphenomorphinae	Sp 150	3	0	0	1	1	1	1	1	0	0
Lizard	Scincidae	Sphenomorphinae	Sp 151	3	1	0	0	1	1	1	0	0	0
Lizard	Scincidae	Sphenomorphinae	Sp 152	3	0	0	1	0	0	0	0	0	0
Lizard	Scincidae	Sphenomorphinae	Sp 153	3	0	1	0	0	0	1	1	0	0
Lizard	Scincidae	Sphenomorphinae	Sp 154	3	0	0	1	0	0	1	1	0	0
Lizard	Scincidae	Sphenomorphinae	Sp 155	3	0	0	1	0	1	1	1	0	0
Lizard	Scincidae	Sphenomorphinae	Sp 156	3	1	0	0	0	0	0	1	0	0
Lizard	Scincidae	Sphenomorphinae	Sp 157	3	0	0	1	1	1	1	0	0	0
Lizard	Scincidae	Sphenomorphinae	Sp 158	3	1	0	1	1	1	1	0	0	0
Lizard	Scincidae	Sphenomorphinae	Sp 159	3	1	0	0	0	0	1	1	0	0
Lizard	Scincidae	Sphenomorphinae	Sp 160	3	0	0	1	1	1	1	0	0	0
Lizard	Scincidae	Sphenomorphinae	Sp 161	3	1	0	1	1	1	1	1	1	0
Lizard	Scincidae	Sphenomorphinae	Sp 162	3	0	0	1	1	1	1	0	0	0
Lizard	Scincidae	Sphenomorphinae	Sp 163	3	0	0	1	1	1	1	0	0	0
Lizard	Scincidae	Sphenomorphinae	Sp 164	3	1	0	0	1	1	1	0	0	0
Lizard	Scincidae	Sphenomorphinae	Sp 165	3	1	0	0	0	0	1	1	0	0
Lizard	Scincidae	Sphenomorphinae	Sp 166	3	1	0	0	0	0	1	1	0	0
Lizard	Scincidae	Sphenomorphinae	Sp 167	3	1	0	0	0	0	1	1	0	0
Lizard	Scincidae	Sphenomorphinae	Sp 168	3	1	0	0	0	0	1	1	0	0
Lizard	Scincidae	Sphenomorphinae	Sp 169	3	1	0	0	1	1	1	0	1	1
Lizard	Scincidae	Sphenomorphinae	Sp 170	3	0	0	1	0	1	1	0	0	0
Lizard	Scincidae	Sphenomorphinae	Sp 171	3	0	0	1	0	1	0	0	1	1
Lizard	Scincidae	Sphenomorphinae	Sp 172	3	1	0	0	0	0	0	1	0	0
Lizard	Scincidae	Sphenomorphinae	Sp 173	3	0	0	1	0	0	0	0	0	0
Lizard	Scincidae	Sphenomorphinae	Sp 174	3	0	1	0	0	0	0	0	0	0
Lizard	Scincidae	Sphenomorphinae	Sp 175	3	1	0	0	0	1	1	0	0	0
Lizard	Scincidae	Sphenomorphinae	Sp 176	3	1	0	0	1	1	1	0	0	0
Lizard	Scincidae	Sphenomorphinae	Sp 177	3	0	0	1	1	1	1	0	0	0
Lizard	Scincidae	Sphenomorphinae	Sp 178	3	1	0	0	0	0	1	0	0	0
Lizard	Scincidae	Sphenomorphinae	Sp 179	3	0	1	0	0	1	1	0	0	0
Lizard	Scincidae	Sphenomorphinae	Sp 180	3	1	0	0	0	1	1	0	0	0
Lizard	Scincidae	Sphenomorphinae	Sp 181	3	0	1	0	0	0	0	0	0	0
Lizard	Scincidae	Sphenomorphinae	Sp 182	3	1	0	0	0	1	1	1	0	0
Lizard	Scincidae	Sphenomorphinae	Sp 183	3	0	0	1	1	1	1	0	0	0
Lizard	Scincidae	Sphenomorphinae	Sp 184	3	0	0	1	1	1	1	0	0	0
Lizard	Scincidae	Sphenomorphinae	Sp 185	3	0	0	1	0	0	0	0	0	0
Lizard	Scincidae	Sphenomorphinae	Sp 186	3	1	0	0	1	1	1	0	1	1
Lizard	Scincidae	Sphenomorphinae	Sp 187	3	1	0	1	1	1	1	0	0	0
Lizard	Scincidae	Sphenomorphinae	Sp 188	3	0	0	1	1	1	1	0	0	0
Lizard	Scincidae	Sphenomorphinae	Sp 189	3	1	0	0	1	1	1	1	1	0
Lizard	Scincidae	Sphenomorphinae	Sp 190	3	1	0	0	1	1	1	0	0	0
Lizard	Scincidae	Sphenomorphinae	Sp 191	3	0	1	0	0	0	0	0	0	0
Lizard	Scincidae	Sphenomorphinae	Sp 192	3	1	0	0	1	1	1	0	0	0
Lizard	Scincidae	Sphenomorphinae	Sp 193	3	1	0	0	1	1	1	0	0	0
Lizard	Varanidae	NA	Sp 22	3	1	0	0	0	0	0	1	1	1
Lizard	Varanidae	NA	Sp 23	3	0	1	0	0	0	0	1	0	0
Lizard	Varanidae	NA	Sp 24	3	1	0	0	1	1	0	0	1	1
Lizard	Varanidae	NA	Sp 25	3	1	0	0	0	0	0	1	0	0
Lizard	Varanidae	NA	Sp 26	3	1	0	0	1	1	0	0	0	0
Lizard	Varanidae	NA	Sp 27	3	1	0	0	0	1	0	0	0	1
Lizard	Varanidae	NA	Sp 28	3	1	0	0	1	1	0	0	1	1
Lizard	Varanidae	NA	Sp 29	3	1	0	0	0	1	1	0	1	1
Lizard	Varanidae	NA	Sp 30	3	1	0	0	0	0	0	1	0	1
Lizard	Scincidae	Egerniinae	Sp 73	3	1	0	0	1	1	1	1	1	0
Lizard	Scincidae	Egerniinae	Sp 74	3	1	0	1	0	1	1	1	0	0
Lizard	Scincidae	Egerniinae	Sp 75	3	1	0	1	1	1	1	1	1	1
Lizard	Scincidae	Egerniinae	Sp 76	3	1	0	1	0	0	1	1	0	1
Lizard	Scincidae	Egerniinae	Sp 77	3	1	0	1	1	1	1	1	1	0
Lizard	Scincidae	Egerniinae	Sp 78	3	1	0	1	1	1	1	1	1	0
Lizard	Scincidae	Egerniinae	Sp 79	3	1	0	0	0	0	1	1	0	0
Snake	Colubridae	NA	Sp 1	3	1	0	0	1	1	1	0	0	0
Snake	Colubridae	NA	Sp 2	3	1	0	0	1	1	1	0	0	0
Snake	Colubridae	NA	Sp 3	3	1	0	0	1	1	1	0	0	0
Snake	Colubridae	NA	Sp 4	3	1	0	0	1	1	1	0	0	0
Snake	Elapidae	NA	Sp 47	3	1	0	1	1	1	1	1	0	0
Snake	Elapidae	NA	Sp 48	3	1	0	0	0	0	0	1	0	0
Snake	Elapidae	NA	Sp 49	3	1	0	0	0	0	0	1	0	0
Snake	Elapidae	NA	Sp 50	3	1	0	0	0	0	0	1	0	0
Snake	Elapidae	NA	Sp 51	3	1	0	0	1	1	0	0	0	0
Snake	Elapidae	NA	Sp 52	3	1	0	0	1	1	0	0	0	0
Snake	Elapidae	NA	Sp 53	3	0	0	1	0	1	1	0	0	0
Snake	Elapidae	NA	Sp 54	3	0	0	1	0	0	1	1	0	0
Snake	Elapidae	NA	Sp 55	3	0	0	1	0	1	0	0	0	0
Snake	Elapidae	NA	Sp 56	3	1	0	0	0	1	0	0	0	0
Snake	Elapidae	NA	Sp 57	3	1	0	0	0	1	0	0	0	0
Snake	Elapidae	NA	Sp 58	3	0	0	1	0	1	0	0	0	0
Snake	Elapidae	NA	Sp 59	3	1	0	1	0	1	1	1	0	0
Snake	Elapidae	NA	Sp 60	3	1	0	0	0	0	0	1	0	0
Snake	Elapidae	NA	Sp 61	3	1	0	0	0	0	0	1	0	0
Snake	Elapidae	NA	Sp 62	3	0	1	0	0	0	0	1	0	0
Snake	Elapidae	NA	Sp 63	3	1	0	1	0	1	1	1	0	0
Snake	Elapidae	NA	Sp 64	3	0	1	0	0	0	0	1	0	0
Snake	Elapidae	NA	Sp 65	3	0	0	1	0	0	0	1	0	0
Snake	Elapidae	Sea Snake	Sp 124	3	1	0	0	1	1	1	0	0	0
Snake	Elapidae	Sea Snake	Sp 125	3	0	0	1	0	0	0	0	0	0
Snake	Elapidae	Sea Snake	Sp 126	3	0	0	1	0	0	0	0	0	0
Snake	Pythonidae	NA	Sp 10	3	1	0	0	0	1	0	0	0	0
Snake	Pythonidae	NA	Sp 11	3	1	0	0	0	1	0	0	0	0
Snake	Pythonidae	NA	Sp 12	3	1	0	0	0	1	0	0	0	0
Snake	Pythonidae	NA	Sp 13	3	1	0	1	1	1	1	1	0	1
Snake	Pythonidae	NA	Sp 14	3	0	0	1	0	1	0	0	0	0
Snake	Pythonidae	NA	Sp 15	3	1	0	0	1	1	1	0	0	0
Snake	Typhlopidae	NA	Sp 21	3	1	0	1	0	0	1	1	1	0
Snake	Typhlopidae	NA	Sp 22	3	1	0	1	1	0	1	1	0	0
Snake	Typhlopidae	NA	Sp 23	3	1	0	1	0	0	1	1	1	0
Snake	Typhlopidae	NA	Sp 24	3	1	0	1	0	0	1	1	0	0
Snake	Typhlopidae	NA	Sp 25	3	1	0	1	0	0	1	1	0	0
Snake	Typhlopidae	NA	Sp 26	3	1	0	1	1	1	1	1	0	0
Snake	Typhlopidae	NA	Sp 27	3	1	0	1	1	1	1	1	0	0
Snake	Typhlopidae	NA	Sp 28	3	1	0	1	1	1	1	1	0	0
Snake	Typhlopidae	NA	Sp 29	3	1	0	1	1	1	1	1	0	0
Snake	Typhlopidae	NA	Sp 30	3	1	0	1	1	1	1	1	0	0
Snake	Typhlopidae	NA	Sp 31	3	1	0	1	1	1	1	1	0	0
Snake	Typhlopidae	NA	Sp 32	3	1	0	1	1	1	1	1	0	0
Snake	Typhlopidae	NA	Sp 33	3	1	0	1	1	0	1	1	0	0
Lizard	Diplodactylidae	NA	Sp 94	.	0	0	0	0	0	0	0	0	0
Lizard	Diplodactylidae	NA	Sp 95	.	0	0	0	0	0	0	0	0	0
Lizard	Gekkonidae	NA	Sp 58	.	0	0	0	0	0	0	0	0	0
Lizard	Gekkonidae	NA	Sp 59	.	0	0	0	0	0	0	0	0	0
Lizard	Gekkonidae	NA	Sp 60	.	0	0	0	0	0	0	0	0	0
Lizard	Gekkonidae	NA	Sp 61	.	0	0	0	0	0	0	0	0	0
Lizard	Gekkonidae	NA	Sp 62	.	0	0	0	0	0	0	0	0	0
Lizard	Gekkonidae	NA	Sp 63	.	0	0	0	0	0	0	0	0	0
Lizard	Pygopodidae	NA	Sp 43	.	0	0	0	0	0	0	0	0	0
Lizard	Pygopodidae	NA	Sp 44	.	0	0	0	0	0	0	0	0	0
Lizard	Scincidae	Eugongylinae	Sp 136	.	0	0	0	1	1	1	0	0	0
Lizard	Scincidae	Eugongylinae	Sp 137	.	0	0	0	0	0	0	0	0	0
Lizard	Scincidae	Eugongylinae	Sp 138	.	0	0	0	0	0	0	0	0	0
Lizard	Scincidae	Eugongylinae	Sp 139	.	0	0	0	0	0	0	0	0	0
Lizard	Scincidae	Sphenomorphinae	Sp 194	.	0	0	0	0	0	0	0	0	0
Lizard	Scincidae	Sphenomorphinae	Sp 195	.	0	0	0	0	0	0	0	0	0
Lizard	Scincidae	Sphenomorphinae	Sp 196	.	0	0	0	0	0	0	0	0	0
Lizard	Scincidae	Sphenomorphinae	Sp 197	.	0	0	0	0	0	0	0	0	0
Lizard	Scincidae	Sphenomorphinae	Sp 198	.	0	0	0	0	0	0	0	0	0
Lizard	Scincidae	Sphenomorphinae	Sp 199	.	0	0	0	0	0	0	0	0	0
Lizard	Scincidae	Sphenomorphinae	Sp 200	.	0	0	0	0	0	0	0	0	0
Lizard	Scincidae	Sphenomorphinae	Sp 201	.	0	0	0	0	0	0	0	0	0
Lizard	Scincidae	Sphenomorphinae	Sp 202	.	0	0	0	0	0	0	0	0	0
Lizard	Scincidae	Sphenomorphinae	Sp 203	.	0	0	0	0	0	0	0	0	0
Lizard	Scincidae	Sphenomorphinae	Sp 204	.	0	0	0	0	0	0	0	0	0
Lizard	Scincidae	Sphenomorphinae	Sp 205	.	0	0	0	0	0	0	0	0	0
Lizard	Scincidae	Sphenomorphinae	Sp 206	.	0	0	0	0	0	0	0	0	0
Lizard	Scincidae	Sphenomorphinae	Sp 207	.	0	0	0	0	0	0	0	0	0
Lizard	Scincidae	Sphenomorphinae	Sp 208	.	0	0	0	0	0	0	0	0	0
Lizard	Scincidae	Sphenomorphinae	Sp 209	.	0	0	0	0	0	0	0	0	0
Lizard	Scincidae	Sphenomorphinae	Sp 210	.	0	0	0	0	0	0	0	0	0
Lizard	Scincidae	Sphenomorphinae	Sp 211	.	0	0	0	0	0	0	0	0	0
Lizard	Scincidae	Sphenomorphinae	Sp 212	.	0	0	0	0	0	0	0	0	0
Lizard	Scincidae	Sphenomorphinae	Sp 213	.	0	0	0	0	0	0	0	0	0
Lizard	Scincidae	Sphenomorphinae	Sp 214	.	0	0	0	0	0	0	0	0	0
Lizard	Scincidae	Sphenomorphinae	Sp 215	.	0	0	0	0	0	0	0	0	0
Lizard	Scincidae	Sphenomorphinae	Sp 216	.	0	0	0	0	0	0	0	0	0
Lizard	Scincidae	Sphenomorphinae	Sp 217	.	0	0	0	0	0	0	0	0	0
Lizard	Scincidae	Sphenomorphinae	Sp 218	.	0	0	0	0	0	0	0	0	0
Lizard	Scincidae	Sphenomorphinae	Sp 219	.	0	0	0	0	0	0	0	0	0
Lizard	Scincidae	Sphenomorphinae	Sp 220	.	0	0	0	0	0	0	0	0	0
Lizard	Scincidae	Sphenomorphinae	Sp 221	.	0	0	0	0	0	0	0	0	0
Lizard	Scincidae	Sphenomorphinae	Sp 222	.	0	0	0	0	0	0	0	0	0
Lizard	Scincidae	Sphenomorphinae	Sp 223	.	0	0	0	0	0	0	0	0	0
Lizard	Scincidae	Sphenomorphinae	Sp 224	.	0	0	0	0	0	0	0	0	0
Lizard	Scincidae	Sphenomorphinae	Sp 225	.	0	0	0	0	0	0	0	0	0
Lizard	Scincidae	Sphenomorphinae	Sp 226	.	0	0	0	0	0	0	0	0	0
Lizard	Scincidae	Sphenomorphinae	Sp 227	.	0	0	0	0	0	0	0	0	0
Lizard	Scincidae	Sphenomorphinae	Sp 228	.	0	0	0	0	0	0	0	0	0
Lizard	Scincidae	Sphenomorphinae	Sp 229	.	0	0	0	0	0	0	0	0	0
Lizard	Scincidae	Sphenomorphinae	Sp 230	.	0	0	0	0	0	0	0	0	0
Lizard	Scincidae	Sphenomorphinae	Sp 231	.	0	0	0	0	0	0	0	0	0
Lizard	Scincidae	Sphenomorphinae	Sp 232	.	0	0	0	0	0	0	0	0	0
Lizard	Scincidae	Sphenomorphinae	Sp 233	.	0	0	0	0	0	0	0	0	0
Lizard	Scincidae	Sphenomorphinae	Sp 234	.	0	0	0	0	0	0	0	0	0
Lizard	Scincidae	Sphenomorphinae	Sp 235	.	0	0	0	0	0	0	0	0	0
Lizard	Scincidae	Sphenomorphinae	Sp 236	.	0	0	0	0	0	0	0	0	0
Lizard	Scincidae	Sphenomorphinae	Sp 237	.	0	0	0	0	0	0	0	0	0
Lizard	Scincidae	Sphenomorphinae	Sp 238	.	0	0	0	0	0	0	0	0	0
Lizard	Scincidae	Sphenomorphinae	Sp 239	.	0	0	0	0	0	0	0	0	0
Lizard	Scincidae	Sphenomorphinae	Sp 240	.	0	0	0	0	0	0	0	0	0
Lizard	Scincidae	Sphenomorphinae	Sp 241	.	0	0	0	0	0	0	0	0	0
Lizard	Scincidae	Sphenomorphinae	Sp 242	.	0	0	0	0	0	0	0	0	0
Lizard	Scincidae	Sphenomorphinae	Sp 243	.	0	0	0	0	0	0	0	0	0
Lizard	Scincidae	Sphenomorphinae	Sp 244	.	0	0	0	0	0	0	0	0	0
Lizard	Scincidae	Sphenomorphinae	Sp 245	.	0	0	0	0	0	0	0	0	0
Lizard	Scincidae	Sphenomorphinae	Sp 246	.	0	0	0	0	0	0	0	0	0
Lizard	Scincidae	Sphenomorphinae	Sp 247	.	0	0	0	0	0	0	0	0	0
Lizard	Scincidae	Sphenomorphinae	Sp 248	.	0	0	0	0	0	0	0	0	0
Lizard	Scincidae	Sphenomorphinae	Sp 249	.	0	0	0	0	0	0	0	0	0
Lizard	Scincidae	Sphenomorphinae	Sp 250	.	0	0	0	0	0	0	0	0	0
Lizard	Scincidae	Sphenomorphinae	Sp 251	.	0	0	0	0	0	0	0	0	0
Lizard	Scincidae	Sphenomorphinae	Sp 252	.	0	0	0	0	0	0	0	0	0
Lizard	Scincidae	Sphenomorphinae	Sp 253	.	0	0	0	0	0	0	0	0	0
Lizard	Scincidae	Sphenomorphinae	Sp 254	.	0	0	0	0	0	0	0	0	0
Lizard	Scincidae	Sphenomorphinae	Sp 255	.	0	0	0	0	0	0	0	0	0
Lizard	Scincidae	Sphenomorphinae	Sp 256	.	0	0	0	0	0	0	0	0	0
Lizard	Scincidae	Sphenomorphinae	Sp 257	.	0	0	0	0	0	0	0	0	0
Lizard	Scincidae	Sphenomorphinae	Sp 258	.	0	0	0	0	0	0	0	0	0
Lizard	Scincidae	Sphenomorphinae	Sp 259	.	0	0	0	0	0	0	0	0	0
Lizard	Scincidae	Sphenomorphinae	Sp 260	.	0	0	0	0	0	0	0	0	0
Lizard	Scincidae	Sphenomorphinae	Sp 261	.	0	0	0	0	0	0	0	0	0
Lizard	Scincidae	Sphenomorphinae	Sp 262	.	0	0	0	0	0	0	0	0	0
Lizard	Scincidae	Sphenomorphinae	Sp 263	.	0	0	0	0	0	0	0	0	0
Lizard	Scincidae	Sphenomorphinae	Sp 264	.	0	0	0	0	0	0	0	0	0
Lizard	Scincidae	Sphenomorphinae	Sp 265	.	0	0	0	0	0	0	0	0	0
Lizard	Scincidae	Sphenomorphinae	Sp 266	.	0	0	0	0	0	0	0	0	0
Lizard	Scincidae	Sphenomorphinae	Sp 267	.	0	0	0	0	0	0	0	0	0
Lizard	Scincidae	Sphenomorphinae	Sp 268	.	0	0	0	0	0	0	0	0	0
Lizard	Scincidae	Sphenomorphinae	Sp 269	.	0	0	0	0	0	0	0	0	0
Lizard	Scincidae	Sphenomorphinae	Sp 270	.	0	0	0	0	0	0	0	0	0
Snake	Acrochordidae	NA	Sp 1	.	0	0	0	0	0	0	0	0	0
Snake	Acrochordidae	NA	Sp 2	.	0	0	0	0	0	0	0	0	0
Snake	Colubridae	NA	Sp 5	.	0	0	0	0	0	0	0	0	0
Snake	Colubridae	NA	Sp 6	.	0	0	0	0	0	0	0	0	0
Snake	Elapidae	NA	Sp 66	.	0	0	0	0	0	0	0	0	0
Snake	Elapidae	NA	Sp 67	.	0	0	0	0	0	0	0	0	0
Snake	Elapidae	NA	Sp 68	.	0	0	0	0	0	0	0	0	0
Snake	Elapidae	NA	Sp 69	.	0	0	0	0	0	0	0	0	0
Snake	Elapidae	NA	Sp 70	.	0	0	0	0	0	0	0	0	0
Snake	Elapidae	NA	Sp 71	.	0	0	0	0	0	0	0	0	0
Snake	Elapidae	NA	Sp 72	.	0	0	0	0	0	0	0	0	0
Snake	Elapidae	NA	Sp 73	.	0	0	0	0	0	0	0	0	0
Snake	Elapidae	NA	Sp 74	.	0	0	0	0	0	0	0	0	0
Snake	Elapidae	NA	Sp 75	.	0	0	0	0	0	0	0	0	0
Snake	Elapidae	NA	Sp 76	.	0	0	0	0	0	0	0	0	0
Snake	Elapidae	NA	Sp 77	.	0	0	0	0	0	0	0	0	0
Snake	Elapidae	NA	Sp 78	.	0	0	0	0	0	0	0	0	0
Snake	Elapidae	NA	Sp 79	.	0	0	0	0	0	0	0	0	0
Snake	Elapidae	NA	Sp 80	.	0	0	0	0	0	0	0	0	0
Snake	Elapidae	NA	Sp 81	.	0	0	0	0	0	0	0	0	0
Snake	Elapidae	NA	Sp 82	.	0	0	0	0	0	0	0	0	0
Snake	Elapidae	NA	Sp 83	.	0	0	0	0	0	0	0	0	0
Snake	Elapidae	NA	Sp 84	.	0	0	0	0	0	0	0	0	0
Snake	Elapidae	NA	Sp 85	.	0	0	0	0	0	0	0	0	0
Snake	Elapidae	NA	Sp 86	.	0	0	0	0	0	0	0	0	0
Snake	Elapidae	NA	Sp 87	.	0	0	0	0	0	0	0	0	0
Snake	Elapidae	NA	Sp 88	.	0	0	0	0	0	0	0	0	0
Snake	Elapidae	NA	Sp 89	.	0	0	0	0	0	0	0	0	0
Snake	Elapidae	NA	Sp 90	.	0	0	0	0	0	0	0	0	0
Snake	Elapidae	NA	Sp 91	.	0	0	0	0	0	0	0	0	0
Snake	Elapidae	NA	Sp 92	.	0	0	0	0	0	0	0	0	0
Snake	Elapidae	NA	Sp 93	.	0	0	0	0	0	0	0	0	0
Snake	Elapidae	NA	Sp 94	.	0	0	0	0	0	0	0	0	0
Snake	Elapidae	NA	Sp 95	.	0	0	0	0	0	0	0	0	0
Snake	Elapidae	NA	Sp 96	.	0	0	0	0	0	0	0	0	0
Snake	Elapidae	NA	Sp 97	.	0	0	0	0	0	0	0	0	0
Snake	Elapidae	NA	Sp 98	.	0	0	0	0	0	0	0	0	0
Snake	Elapidae	NA	Sp 99	.	0	0	0	0	0	0	0	0	0
Snake	Elapidae	NA	Sp 100	.	0	0	0	0	0	0	0	0	0
Snake	Elapidae	NA	Sp 101	.	0	0	0	0	0	0	0	0	0
Snake	Elapidae	NA	Sp 102	.	0	0	0	0	0	0	0	0	0
Snake	Elapidae	NA	Sp 103	.	0	0	0	0	0	0	0	0	0
Snake	Elapidae	NA	Sp 104	.	0	0	0	0	0	0	0	0	0
Snake	Elapidae	NA	Sp 105	.	0	0	0	0	0	0	0	0	0
Snake	Elapidae	NA	Sp 106	.	0	0	0	0	0	0	0	0	0
Snake	Elapidae	NA	Sp 107	.	0	0	0	0	0	0	0	0	0
Snake	Elapidae	Sea Snake	Sp 127	.	0	0	0	0	0	0	0	0	0
Snake	Elapidae	Sea Snake	Sp 128	.	0	0	0	0	0	0	0	0	0
Snake	Elapidae	Sea Snake	Sp 129	.	0	0	0	0	0	0	0	0	0
Snake	Elapidae	Sea Snake	Sp 130	.	0	0	0	0	0	0	0	0	0
Snake	Elapidae	Sea Snake	Sp 131	.	0	0	0	0	0	0	0	0	0
Snake	Elapidae	Sea Snake	Sp 132	.	0	0	0	0	0	0	0	0	0
Snake	Elapidae	Sea Snake	Sp 133	.	0	0	0	0	0	0	0	0	0
Snake	Elapidae	Sea Snake	Sp 134	.	0	0	0	0	0	0	0	0	0
Snake	Elapidae	Sea Snake	Sp 135	.	0	0	0	0	0	0	0	0	0
Snake	Elapidae	Sea Snake	Sp 136	.	0	0	0	0	0	0	0	0	0
Snake	Elapidae	Sea Snake	Sp 137	.	0	0	0	0	0	0	0	0	0
Snake	Elapidae	Sea Snake	Sp 138	.	0	0	0	0	0	0	0	0	0
Snake	Homalopsidae	NA	Sp 4	.	0	0	0	0	0	0	0	0	0
Snake	Homalopsidae	NA	Sp 5	.	0	0	0	0	0	0	0	0	0
Snake	Typhlopidae	NA	Sp 34	.	0	0	0	0	0	0	0	0	0
Snake	Typhlopidae	NA	Sp 35	.	0	0	0	0	0	0	0	0	0
Snake	Typhlopidae	NA	Sp 36	.	0	0	0	0	0	0	0	0	0
Snake	Typhlopidae	NA	Sp 37	.	0	0	0	0	0	0	0	0	0
Snake	Typhlopidae	NA	Sp 38	.	0	0	0	0	0	0	0	0	0
Snake	Typhlopidae	NA	Sp 39	.	0	0	0	0	0	0	0	0	0
Snake	Typhlopidae	NA	Sp 40	.	0	0	0	0	0	0	0	0	0
Snake	Typhlopidae	NA	Sp 41	.	0	0	0	0	0	0	0	0	0
Snake	Typhlopidae	NA	Sp 42	.	0	0	0	0	0	0	0	0	0
Snake	Typhlopidae	NA	Sp 43	.	0	0	0	0	0	0	0	0	0
Snake	Typhlopidae	NA	Sp 44	.	0	0	0	0	0	0	0	0	0
Snake	Typhlopidae	NA	Sp 45	.	0	0	0	0	0	0	0	0	0
Snake	Typhlopidae	NA	Sp 46	.	0	0	0	0	0	0	0	0	0
Snake	Typhlopidae	NA	Sp 47	.	0	0	0	0	0	0	0	0	0
